# Supplementary material for: PIK Your Poison: The Effects of Combining PI3K and CDK Inhibitors against Metastatic Cutaneous Squamous Cell Carcinoma In Vitro
Source: Cancers (Basel). 2024 Jan 15;16(2):370. doi: 10.3390/cancers16020370 (PMC10814950; doi:10.3390/cancers16020370)
Supplement: Supplementary file 1 [file cancers-16-00370-s001.zip › CSCC2 pAKT AKT densitometry.xlsx]

## Sheet: Sheet1
CSCC2 ACDC densitometry
	AKT			GAPDH			AKT/GAPDH		over control			pAKT/AKT
	1 CTRL	27393.5		1 CTRL	28736.1		0.953279		1			0.962306	1	1 CTRL
	1 PIK	19754.4		1 PIK	20974.6		0.941826		0.987986			0.441874	0.459182	1 PIK
	1 DINA	25832.9		1 DINA	28955.6		0.892155		0.935881			1.13081	1.1751	1 DINA
	1 MIX	25880.4		1 MIX	29993.4		0.862868		0.905158			0.609396	0.633267	1 MIX
	3 CTRL	15669.7		3 CTRL	28921.4		0.541802		1			1.83278	1	3 CTRL
	3 PIK	18277.9		3 PIK	27258.9		0.670528		1.23759			0.403362	0.220082	3 PIK
	3 DINA	19390		3 DINA	28542.7		0.679333		1.25384			1.46108	0.797192	3 DINA
	3 MIX	20259.2		3 MIX	28121.3		0.720421		1.32968			0.341963	0.186582	3 MIX
	pAKT			GAPDH			pAKT/GAPDH
	1 CTRL	26461.4		1 CTRL	28845.6		0.917345		1
	1 PIK	9985.5		1 PIK	23993.9		0.416168		0.453666
	1 DINA	27167.7		1 DINA	26929.3		1.00886		1.09976
	1 MIX	14101.9		1 MIX	26818.4		0.525829		0.573207
	3 CTRL	25010.8		3 CTRL	25187		0.993003		1
	3 PIK	6900.55		3 PIK	25513.6		0.270466		0.272371
	3 DINA	26683.4		3 DINA	26883.4		0.992559		0.999552
	3 MIX	7309.67		3 MIX	29671		0.246357		0.248093
	CTRL
	PIK
	DINA
	MIX
