# Supplementary material for: PIK Your Poison: The Effects of Combining PI3K and CDK Inhibitors against Metastatic Cutaneous Squamous Cell Carcinoma In Vitro
Source: Cancers (Basel). 2024 Jan 15;16(2):370. doi: 10.3390/cancers16020370 (PMC10814950; doi:10.3390/cancers16020370)
Supplement: Supplementary file 1 [file cancers-16-00370-s001.zip › SupplementaryDataFile_S1_TPM counts.csv]

	Tumour from which UW-CSCC1 was derived	UW-CSCC1	UW-CSCC2	gene
1	4.60003713	15.968247	15.78987854	TSPAN6
2	0	0	0	TNMD
3	16.02045264	43.24266107	69.97729476	DPM1
4	3.951994947	7.591461687	3.890443588	SCYL3
5	5.65177772	19.23419603	20.85886041	C1orf112
6	2.358448598	0.186981815	0.025344909	FGR
7	22.08124059	31.99882127	48.4341218	CFH
8	12.70587623	46.32162829	56.64587244	FUCA2
9	12.4987152	16.20509063	32.28941453	GCLC
10	11.01140528	30.40324311	25.01542555	NFYA
11	3.080856276	11.90450889	11.16443258	STPG1
12	8.536096614	30.16639948	22.70903879	NIPAL3
13	8.557343898	21.51537417	23.82421481	LAS1L
14	0.791461354	8.738283486	7.552782991	ENPP4
15	5.019671002	7.279825329	24.19171599	SEMA3F
16	1.455438999	0.024930909	0	CFTR
17	19.574061	46.37149011	70.06600195	ANKIB1
18	20.55674791	33.93096669	61.66416449	CYP51A1
19	13.59295036	18.58599241	28.04414221	KRIT1
20	6.007669739	10.12194892	5.208378875	RAD52
21	0.557741222	0.074792726	0.304138912	MYH16
22	19.05350252	78.22072592	36.14184076	BAD
23	67.03518311	55.9823554	21.35308614	LAP3
24	63.38596197	365.4621901	83.94233982	CD99
25	1.50324539	0.186981815	16.67695036	HS3ST1
26	0.45681662	0.623272717	7.844249449	AOC1
27	0.042494569	0	0.671640098	WNT16
28	1.636040919	8.451578036	1.850178384	HECW1
29	9.821557336	9.87263983	22.5949867	MAD1L1
30	31.69032508	156.6284337	297.4732012	LASP1
31	6.188271658	16.91562153	13.03995587	SNX11
32	7.47373238	9.137178024	7.261316534	TMEM176A
33	36.51877052	93.56570021	110.034924	M6PR
34	1.524492675	9.049919844	4.929584872	KLHL13
35	0.483375726	2.642676318	10.70822421	CYP26B1
36	2.331889492	5.522196268	14.64935761	ICA1
37	0.568364865	10.05962164	10.51813739	DBNDD1
38	5.673025005	15.09566519	12.95124869	ALS2
39	6.246701691	5.858763535	8.211750635	CASP10
40	30.98916468	15.00840701	11.17710503	CFLAR
41	2.900254357	39.82712659	119.9321111	TFPI
42	3.904188557	10.09701801	11.89943495	NDUFAF7
43	32.13651805	42.033512	39.22124725	RBM5
44	0.005311821	0.648203625	0	MTMR7
45	0.648042182	4.46263265	2.090955023	SLC7A2
46	50.03735538	90.17509663	103.6226619	ARF5
47	1.248277974	8.127476224	2.901992123	SARM1
48	14.93684112	53.19009363	72.13161206	POLDIP2
49	21.0295	39.26618114	57.27949517	PLXND1
50	45.36295276	156.7156918	195.8908045	AK2
51	4.977176432	0.423825447	3.510269947	CD38
52	20.00963033	29.90462494	97.38781424	FKBP4
53	23.52074412	64.9076207	71.51066178	KDM1A
54	22.16622973	20.55553419	16.72764018	RBM6
55	1.715718237	6.693948976	8.693303913	CAMKK1
56	15.49989416	32.60962853	25.25620218	RECQL
57	11.17075991	18.4239415	30.47725351	VPS50
58	0.159354635	0.448756356	1.558711926	HSPB6
59	5.874874209	16.24248699	1.900868203	ARHGAP33
60	22.13967062	59.57240625	99.61816627	NDUFAB1
61	1.36513804	2.542952683	2.052937659	PDK4
62	0.148730993	0.062327272	0	SLC22A16
63	0.743654963	2.542952683	0.773019736	ZMYND10
64	0.010623642	0.112189089	0.038017364	ABCB5
65	0	0	0.025344909	ARX
66	9.747191839	15.24525065	32.83433009	SLC25A13
67	7.271883176	8.738283486	10.89831103	ST7
68	27.34525536	124.4675615	104.737838	CDC27
69	0	0.012465454	0.063362273	SLC4A1
70	0.042494569	0.174516361	0.088707183	CALCR
71	4.934681863	19.34638512	12.15288404	HCCS
72	15.00589479	45.17480649	51.05731992	DVL2
73	11.87192031	0.984770892	27.14439793	PRSS22
74	18.17174021	51.22055184	30.8447547	UPF1
75	5.088724677	21.8893378	62.31045968	SKAP2
76	67.00862401	246.0680685	336.9225527	SLC25A5
77	7.24532407	19.12200694	5.271741148	MCUB
78	0.286838343	0.411359993	1.824833474	HOXA11
79	7.638398836	14.85882156	18.84394011	POLR2J
80	7.447173275	15.99317791	23.35533398	DHX33
81	0.557741222	0.810254531	0.063362273	MEOX1
82	0.18060192	0.46122181	0.646295189	THSD7A
83	15.70705519	49.53771551	37.52313832	LIG3
84	11.36729729	23.34779596	30.69268524	RPAP3
85	2.087545718	3.228552672	3.548287311	ACSM3
86	1.774148269	6.394778072	7.806232085	REXO5
87	10.35805127	24.95583957	29.79294096	CIAPIN1
88	18.53294405	63.36190436	25.77577283	SPPL2B
89	6.15108891	19.44610876	17.70341919	FAM214B
90	15.15993761	42.24542473	13.61021633	COPZ2
91	1.471374463	4.063738112	1.888195748	PRKAR2B
92	7.436549632	23.93367231	10.88563857	MSL3
93	27.30276079	73.18468237	48.83964035	CREBBP
94	5.508358549	14.06103248	1.571384381	TSPOAP1
95	0.154042814	0.386429084	0.152069456	MPO
96	0.159354635	0	0.19008682	PON1
97	4.998423717	15.00840701	9.897187108	GCFC2
98	4.164467794	43.20526471	42.78220701	WDR54
99	5.444616695	4.188392655	8.60459673	CROT
100	0.515246653	1.470923611	0.532243097	ABCB4
101	17.66180538	22.47521416	47.36963561	KMT2E
102	11.92503852	33.85617396	53.46508631	RHBDD2
103	0.053118212	0	1.013796375	SOX8
104	13.46015483	29.53066131	25.38292673	IBTK
105	15.26086221	12.21614524	23.36800644	ZNF195
106	27.64271735	26.40183227	39.39866161	MYCBP2
107	10.36336309	24.09572322	19.90842631	FBXL3
108	4.175091436	0	0.025344909	ITGAL
109	9.752503661	84.55317672	24.29309563	PDK2
110	136.4978685	344.7072086	988.8062941	ITGA3
111	11.53727557	26.80072681	11.40520922	ZFX
112	29.59215571	128.3692487	61.75287167	LAMP2
113	0.467440263	3.777032662	1.165865831	ITGA2B
114	0.106236423	0.37396363	1.165865831	ASB4
115	10.37398674	28.1968577	49.777402	GDE1
116	12.08439315	20.68018873	8.667959004	REX1BD
117	2.039739328	9.336625294	73.57627189	CRLF1
118	4.87625183	13.15105432	9.833824834	OSBPL7
119	6.69820649	34.76615213	5.829329154	TMEM98
120	0.329332912	2.006938147	21.13765441	YBX2
121	0	0	0.101379637	KRT33A
122	3.877629451	12.3657307	14.40858098	MAP3K14
123	0.021247285	0.498618173	0.380173641	ABCC8
124	0	0	0	CACNG3
125	39.56775586	95.123882	21.18834423	TMEM132A
126	33.06608676	158.8223536	204.1405725	AP2B1
127	0.042494569	0.062327272	0.063362273	TAC1
128	7.909301716	22.28823234	20.75748077	ZNF263
129	12.56776888	0.411359993	0.063362273	CX3CL1
130	13.25830563	48.69006462	63.56503269	SPATA20
131	0.260279237	0.199447269	0.40551855	CACNA1G
132	59.07807501	135.1130595	236.6961086	TNFRSF12A
133	0.015935463	1.944610876	5.19570642	DLX6
134	1.625417277	4.936319915	21.44179332	MAP3K9
135	10.81486789	22.1635778	28.47500567	RALA
136	10.87329793	10.13441437	89.1507187	BAIAP2L1
137	4.217586006	8.725818031	3.865098679	KDM7A
138	1.163288835	2.144058145	8.870718279	ETV1
139	12.68994077	22.83671233	28.33560867	AGK
140	1.439503536	21.31592691	19.32549339	ALDH3B1
141	2.746211543	2.580349046	6.995194985	TTC22
142	10.91048067	30.71487947	31.45303252	PHTF2
143	0.09030096	0.386429084	0.202759275	CCL26
144	7.19751768	13.48762159	17.36126292	FARP2
145	0.037182748	1.271476342	0.40551855	USH1C
146	20.35489871	18.08737423	49.23248645	GGCT
147	8.302376482	19.89486511	47.93989607	DBF4
148	0.345268376	3.029105402	0.19008682	TBXA2R
149	13.76824046	23.6095705	40.55185499	IFRD1
150	0.04780639	0.137119998	0	LGALS14
151	4.955929148	11.10671981	20.71946341	COX10
152	7.01691576	22.41288689	33.59467737	GTF2IRD1
153	11.53196375	75.70270415	44.9111794	PAF1
154	21.89001502	38.59304661	37.73857005	VPS41
155	0.531182117	1.29640725	6.285537523	ARHGAP44
156	26.62284768	51.02110458	90.15184262	ELAC2
157	0.393074766	0.037396363	0.126724547	SCIN
158	5.954551527	15.70647246	13.64823369	ARSD
159	2.613416014	10.30893073	10.83494875	PNPLA4
160	0	0	0	MYH13
161	17.6936763	47.01969374	43.26376029	ADIPOR2
162	0.446192978	2.929381768	1.203883195	CDKL3
163	0	0	0	UPP2
164	16.40821558	83.7678531	75.92067601	PRSS21
165	14.74561556	63.39930073	19.75635685	MARK4
166	3.638597499	0.486152719	0.8110371	PROM1
167	8.578591183	36.06255938	24.40714772	CCDC124
168	0.493999368	0	0.228104184	CEACAM21
169	50.70664485	118.745918	182.3439504	PAFAH1B1
170	0.069053675	0.124654543	0.038017364	NOS2
171	0.026559106	0	0.088707183	DNAH9
172	40.06175523	113.2361871	112.0625168	KIAA0100
173	0.111548244	0.024930909	0	SLC13A2
174	2.783394291	0.186981815	6.779763256	GAS7
175	5.789885071	32.46004308	10.06192902	TRAPPC6A
176	0.212472847	0.137119998	4.764842961	MATK
177	0	0	3.510269947	CEACAM7
178	0.430257514	0.112189089	0.050689819	CD79B
179	0.143419171	0.548479991	0.456208369	SCN4A
180	6.666335563	12.60257433	12.1655565	ST7L
181	0	0	0	TKTL1
182	3.176469057	17.47656697	5.271741148	PAX6
183	5.752702323	14.57211611	19.4902353	RPUSD1
184	7.97304357	15.05826883	29.40009487	RHBDF1
185	17.09875233	18.76050877	14.49728816	LUC7L
186	0.042494569	0.872581803	0.481553278	CACNA2D2
187	1.083611518	0.598341808	6.19683034	BAIAP3
188	8.254570092	9.4986762	9.897187108	TSR3
189	11.89316759	50.87151912	29.97035533	PIGQ
190	9.699385449	21.19127236	15.06754862	CRAMP1
191	6.96910937	34.84094485	32.0739828	TEAD3
192	0.159354635	0	0	SELE
193	16.59944114	29.56805767	26.53612011	DNAJC11
194	0.504623011	0.112189089	0.025344909	FMO3
195	2.666534225	9.810312558	12.68512714	MYLIP
196	0.005311821	0	0	NOX1
197	0.648042182	2.081730873	4.080530408	E2F2
198	69.2395889	102.3912419	175.8176363	PSMB1
199	0.260279237	1.034632709	0.266121548	SYN1
200	11.51071647	19.2965233	9.593048195	JARID2
201	3.686403889	9.249367113	2.711905302	CDKL5
202	0.079677317	0	0	CAMK1G
203	11.41510369	22.21343962	16.00531027	CDK11A
204	17.41214978	36.59857391	31.45303252	NADK
205	0.13810735	0.324101813	0.012672455	TFAP2B
206	0	0	0	TFAP2D
207	0.324021091	0.236843632	0.126724547	DLEC1
208	6.374185399	20.69265419	29.48880205	CYTH3
209	1.248277974	4.824130826	1.165865831	ADAM22
210	29.50716658	45.01275559	154.3124807	SYPL1
211	13.8532296	31.74951218	48.73826071	CYB561
212	28.97598446	79.35508227	95.18280713	SPAG9
213	0.504623011	2.468159957	12.8625415	CELSR3
214	7.526850592	13.57487977	5.550535151	AASS
215	2.592168729	1.259010887	32.87234745	PLEKHG6
216	3.070232634	10.27153437	10.07460147	SS18L2
217	2.788706112	13.00146887	3.903116043	MPND
218	5.433993053	16.56658881	0.684312553	MGST1
219	5.210896564	14.73416702	23.88757708	CRY1
220	0	0	0	PGLYRP1
221	11.1176417	50.37290095	17.19652101	NFIX
222	13.15738103	8.189803495	56.88664907	ST3GAL1
223	0.584300328	0.261774541	3.092078943	MMP25
224	67.36451603	224.3283161	1.267245468	IL32
225	20.89139265	60.42005714	17.61471201	PKD1
226	0.440881157	1.470923611	1.533367017	MAPK8IP2
227	24.67872114	58.35079172	53.69319049	MED24
228	3.824511239	17.37684334	28.17086676	RHOBTB2
229	6.958485727	10.69535982	9.643738014	HEATR5B
230	15.7867325	95.4230529	61.42338785	SEC62
231	324.0901448	603.8515387	678.1790848	RPS20
232	65.13355114	221.1620907	165.7937246	CSDE1
233	30.8935519	45.37425376	33.78476419	UBE3C
234	12.9236609	23.38519232	12.10219422	REV3L
235	4.297263323	11.56794162	0.152069456	TENM1
236	0	0	12.14021159	PAX7
237	0	0	0	MASP2
238	0	0	0.114052092	IYD
239	4.870940009	11.16904708	6.133468067	FAM76A
240	2.464685021	0	0	TRAF3IP3
241	12.75899444	13.84911976	15.8278959	POMT2
242	19.1225562	62.81342437	82.34561053	VTA1
243	0.265591058	5.509730814	11.11374276	MLXIPL
244	19.94057666	29.68024676	49.33386608	BAZ1B
245	12.55714524	42.18309745	33.48062527	RANBP9
246	7.903989895	2.393367231	2.154317296	ETV7
247	2.979931674	10.91973799	11.81072777	SPRTN
248	9.141644226	27.66084316	16.34746654	METTL13
249	8.095215457	25.6040432	32.77096781	DYRK4
250	62.5148233	155.8680409	193.1788992	ZNF207
251	32.15776534	105.9812927	125.8628199	UQCRC1
252	11.81349027	56.6928863	39.74081789	STARD3NL
253	53.0279107	70.75391878	237.2410241	CD9
254	0	0	0	HHATL
255	21.7572195	44.98782468	121.097977	NCAPD2
256	2.305330386	0.124654543	0.21543173	IFFO1
257	0.881762314	8.576232579	8.858045824	GIPR
258	2.241588532	10.27153437	6.298209978	PHF7
259	0.223096489	0.498618173	0.152069456	SEMA3G
260	15.95671078	37.75786117	13.06530078	NISCH
261	14.94746476	0.274239995	0.658967644	STAB1
262	5.099348319	22.25083598	7.679507538	FUZ
263	0.026559106	0.08725818	0.240776639	SLC6A13
264	16.89159131	73.45892237	32.70760554	IDS
265	0.116860066	0.436290902	8.211750635	PRSS3
266	3.484554685	8.37678531	6.843125529	ZNF200
267	10.01809472	0.024930909	0.076034728	CD4
268	2.326577671	7.62885805	10.12529129	LRRC23
269	1.795395554	0.199447269	0	BTK
270	4.934681863	6.893396245	2.547163391	HFE
271	7.611839731	24.56941049	16.32212163	SCMH1
272	15.69643155	89.29004937	12.10219422	FYN
273	6.33169083	20.66772328	13.50883669	HIVEP2
274	1.880384693	0	0	FMO1
275	8.961042307	19.99458875	22.25283042	ELOA
276	13.34860659	38.25647934	39.85486998	LYPLA2
277	5.460552158	12.95160705	7.81890454	CLCN6
278	17.36434339	73.07249329	9.656410469	MRC2
279	1.09423516	3.178690854	11.65865831	NME1-NME2
280	0.111548244	0.074792726	0.025344909	SLC6A7
281	19.63249103	14.08596339	4.536738777	TSPAN9
282	5.795196892	16.65384699	22.20214061	BTBD7
283	9.354117073	26.95031226	9.111494918	APBA3
284	5.720831396	12.90174523	15.34634262	MKS1
285	4.493800706	11.39342526	13.43280196	ABHD5
286	1.699782773	8.28952713	2.040265204	ANOS1
287	15.11744304	31.07637765	24.10300881	AKAP8L
288	5.864250567	16.79096698	11.97546968	MBTD1
289	11.43635097	26.06526501	35.33080366	UTP18
290	14.06039063	29.38107586	23.67214535	RNF216
291	11.15482445	17.23972334	25.82646265	TTC19
292	48.65628188	280.8965479	318.6362006	PTBP1
293	1.519180853	5.534661723	1.875523293	DPF1
294	4.472553422	4.475098105	14.24383906	SYT7
295	5.019671002	8.638559851	9.466323649	LARS2
296	15.43615231	27.07496681	35.66028748	PIK3C2A
297	19.05881434	73.15975147	41.56565136	PLAUR
298	21.10917731	167.722688	264.6261987	ANLN
299	9.959664686	38.24401389	15.91660308	WIZ
300	16.12668906	37.04733027	44.9111794	RABGAP1
301	30.98385286	10.0720871	0	DCN
302	1.811331018	16.52919244	6.906487803	QPCTL
303	27.86050201	83.30663129	71.9795426	PPP5C
304	3.357070977	8.563767125	3.776391496	CEP68
305	7.229388607	16.04303972	19.38885567	MAP4K3
306	0.403698409	0	0	ZBTB32
307	22.00687509	0	0	TYROBP
308	5.795196892	19.35885058	29.37474996	LDAF1
309	0.350580197	21.62756326	7.22329917	GABRA3
310	9.115085121	12.45298888	38.23279578	BRCA1
311	17.21030058	96.76932197	64.69288116	ERCC1
312	0.313397449	0.585876354	1.457332289	CD22
313	7.47373238	24.6192723	22.55696934	SEMA3B
314	4.833757261	26.30210864	8.528562002	MBTPS2
315	4.690338089	15.43223246	15.84056835	PRICKLE3
316	54.60020976	0	0.21543173	LTF
317	9.779062766	34.91573758	37.52313832	EXTL3
318	0	0	0.152069456	NR1H4
319	26.64409497	119.9052052	47.26825597	ELOVL5
320	11.55852286	1.259010887	17.88083356	ALOX5
321	3.102103561	0	0	KDM5D
322	28.48729691	100.4840274	18.47643893	CALCOCO1
323	7.15502311	22.26330143	20.78282568	UBR7
324	10.48022316	28.72040678	31.13622116	MAP4K5
325	2.055674791	10.69535982	2.711905302	EHD3
326	27.75957741	83.16951129	118.3987441	PSMC4
327	10.69269601	36.81048664	6.982522531	MAN2B2
328	0	0	0	SLC7A14
329	0.679913109	26.87551954	28.00612485	CLDN11
330	38.63287534	135.6740049	184.6376647	SLC25A39
331	33.69288166	102.2042601	73.8550659	MVP
332	26.702525	43.86593379	28.04414221	NUB1
333	13.76292864	53.05297363	16.80367491	PGM3
334	0.616171255	4.475098105	1.19121074	RWDD2A
335	19.89808209	11.72999253	16.48686354	CLK1
336	3.00649078	5.459868997	7.388041081	POLR3B
337	4.78595087	14.28541066	13.31874987	ANGEL1
338	13.40703662	49.32580279	37.95400178	RNF14
339	5.232143848	28.86999223	14.50996061	DNASE1L1
340	25.95887004	27.46139589	40.93202863	DDX11
341	7.346248672	32.55976671	36.42063476	HEBP1
342	2.756835185	16.71617426	519.1651235	GPRC5A
343	1.025181485	3.702239936	1.78681611	MAMLD1
344	2.18847032	1.445992702	0.8110371	CD6
345	16.91283859	62.40206438	61.93028604	TACC3
346	8.371430157	22.48767961	17.42462519	UFL1
347	10.66082508	30.7896722	30.14776969	POLA2
348	6.453862717	29.7799704	19.05937184	ZC3H3
349	59.29054785	77.60991866	268.0731064	CAPN1
350	0.903009598	2.555418138	3.522942402	ACP3
351	30.40486435	102.7028782	120.9965973	MDH1
352	21.7094131	74.91738053	33.01174445	SLC30A9
353	9.79499823	32.8090758	8.427182365	MTMR11
354	5.720831396	18.34914877	13.80030315	COX15
355	6.198895301	4.562356285	8.439854819	CCDC88C
356	6.623840994	15.73140337	17.64005692	YAF2
357	14.06039063	23.67189777	17.32324555	ZMYND11
358	2.533738696	0.28670545	0.21543173	WAS
359	0.09030096	0	0	DPEP1
360	9.763127303	37.4212939	80.05189624	BID
361	0	0	0.114052092	NPC1L1
362	8.3820538	43.15540289	25.06611536	XYLT2
363	8.663580322	10.59563618	23.57076571	RGPD5
364	0.010623642	0	0	STMN4
365	22.61773452	43.05567926	55.09983296	NUDCD3
366	0	1.184218161	2.838629849	ISL1
367	0.908321419	0.685599988	1.419314925	CHDH
368	0.663977646	0.08725818	7.856921904	IL20RA
369	0	0	0	CLCA1
370	0.297461985	0	2.559835846	CLCA4
371	11.06983531	38.69277024	21.49248314	GLT8D1
372	36.1894376	70.84117696	130.3742138	ATP2C1
373	0.217784668	0.024930909	0	IGF1
374	11.65413564	97.55464559	9.098822463	SLC38A5
375	11.28230816	42.81883563	33.15114145	RALBP1
376	14.89965837	12.26600706	9.453651194	RUFY3
377	0.377139303	0.885047257	35.28011384	CNTN1
378	3.245522732	0.573410899	0.21543173	SLC11A1
379	14.67656188	62.27740984	85.7671733	WWTR1
380	9.975600149	34.09301759	45.34204286	AGPS
381	0	0	0	ZNF285CP
382	6.034228844	10.79508345	7.324678807	STEEP1
383	0	0.049861817	0	ATP1A2
384	4.456617958	10.371258	17.14583119	TTC27
385	1.051740591	2.056799965	0	ZNF582
386	0.281526522	0	0.278794003	VSIG2
387	18.17174021	45.28699558	30.83208225	PHLDB1
388	0.563053044	0.149585452	0	MARCO
389	2.045051149	0.797789077	4.283289683	CYP24A1
390	2.953372568	4.475098105	3.941133407	PRDM11
391	1.497933569	13.61227613	0.468880823	SYT13
392	15.16524943	40.61245021	31.31363552	SNAI2
393	782.9199453	163.0481426	628.8959086	CD74
394	0.398386587	0.186981815	0	HGF
395	5.136531067	15.63167973	11.20244994	ZRANB1
396	7.452485096	23.28546869	15.24496298	NCDN
397	1.763524627	5.509730814	0.519570642	ADGRA2
398	0	0	0	CCT8L1P
399	5.901433315	23.50984687	34.45640428	ZFP64
400	13.2264347	45.0376865	59.16769092	MNAT1
401	5.402122126	21.47797781	27.75267576	SAMD4A
402	4.499112527	21.20373782	4.638118414	RUNX3
403	11.33011455	19.48350512	18.64118084	MRE11
404	0.764902248	3.664843573	1.482677198	PLEKHB1
405	51.81681547	70.10571516	21.21368914	SERPINB1
406	0	0	0.253449094	CYP3A43
407	0.254967416	0.336567267	0.202759275	SLC7A9
408	4.41943521	16.29234881	13.09064569	SPAST
409	0.276214701	0.486152719	2.585180755	NRXN3
410	10.92641614	34.91573758	18.33704193	OSBPL5
411	7.601216088	27.17469044	36.9402054	AQR
412	0.154042814	5.808901718	0.481553278	CPS1
413	0	0	0	C8B
414	0.754278606	46.67066101	19.97178858	FHL1
415	16.36572101	50.85905367	81.76267762	RTF2
416	0	0	0.582932915	GABRA1
417	5.232143848	0.037396363	0.114052092	NLRP2
418	5.805820534	10.47098164	14.66203007	SLC45A4
419	36.4390932	78.37031138	82.11750635	RNF10
420	3.335823692	6.930792608	6.361572251	ZNF839
421	7.378119599	19.14693785	17.1711761	ZDHHC6
422	1.019869664	4.026341749	5.525190242	GRAMD1B
423	41.23566771	72.66113329	99.82092554	RNH1
424	9.269127934	22.56247234	34.26631746	NDUFS1
425	10.88392157	49.08895915	29.3620775	RB1CC1
426	16.13200088	36.02516302	34.05088573	ERP44
427	6.135153447	20.10677784	42.00918728	ALAS1
428	10.10839568	10.84494527	9.973221836	BIRC3
429	10.81486789	32.12347581	19.26213112	AKAP11
430	4.090102298	3.228552672	6.779763256	GLRX2
431	2.055674791	7.030516242	11.55727867	SNAPC1
432	12.98209093	21.00429055	42.23729146	DERA
433	23.24984124	52.08066819	75.79395146	STRAP
434	0.095612781	0.448756356	0.582932915	ABCC2
435	9.231945186	9.473745291	11.98814213	DEF6
436	12.1959414	35.52654484	2.686560393	PLEKHO1
437	9.986223792	10.25906891	8.047008724	GCLM
438	13.82135867	18.06244333	14.38323607	UBR2
439	25.88981636	164.6935826	77.08654184	EHD2
440	5.364939378	27.32427589	32.50484626	DEPDC1
441	7.080657614	17.04027607	14.29452888	CCDC28A
442	7.224076786	30.44063948	2.749922666	RRAGD
443	5.577412224	20.43087965	11.83607267	HSF2
444	16.2382373	48.85211552	46.01368296	PHF20
445	0.557741222	3.25348358	1.077158648	HSD17B6
446	6.947862085	15.61921428	17.80479883	NR1H3
447	155.848833	28.83259587	41.71772082	TYMP
448	14.82529287	25.75362865	17.90617847	NCAPH2
449	6.283884439	23.34779596	57.74837599	TOMM34
450	33.64507526	85.55041307	41.78108309	SEC63
451	13.41766026	44.6263265	30.93346188	KPNA6
452	143.0367204	1128.709493	3.865098679	VIM
453	3.957306769	2.729934498	6.19683034	RTEL1-TNFRSF6B
454	6.857561125	2.144058145	10.31537811	FAS
455	13.00333821	17.88792696	25.24352973	RNASET2
456	422.9112658	206.8268183	1647.254367	CD44
457	1.088923339	15.54442155	6.703728528	KCNG1
458	9.125708763	15.1205961	8.211750635	AGPAT4
459	3.357070977	0.398894539	0.899744283	SLAMF7
460	30.54828352	47.86734463	15.05487616	BTN3A1
461	4.950617327	11.20644344	21.08696459	MIPEP
462	6.9266148	5.596988994	28.52569549	PRKCH
463	0.037182748	0.024930909	0.012672455	INSRR
464	52.89511517	66.0544425	48.1553278	IFNGR1
465	7.070033972	23.58463959	14.6240127	B4GALT7
466	3.123350846	2.592814501	7.62881772	SH2D2A
467	8.100527278	10.508378	18.29902456	VRK2
468	7.983667212	2.106661782	5.8166567	TNFRSF1B
469	23.59510962	43.64155561	54.66896951	VEZT
470	1.954750189	0.722996351	0.937761647	POU2F2
471	10.90516885	14.53471975	23.53274835	BRD9
472	14.35785261	29.6428504	58.55941309	SNX1
473	10.06058929	35.31463212	29.56483678	TBPL1
474	9.534718993	5.609454449	32.82165763	ARNTL2
475	47.52486397	92.6931184	112.6454497	BCLAF1
476	12.4721561	55.5460645	49.14377926	SLC39A9
477	1.019869664	4.362909016	2.205007115	ANK1
478	0.18060192	0.336567267	0.076034728	IBSP
479	12.91303725	11.66766525	36.17985812	TFB1M
480	12.37654332	19.2715924	23.81154235	RABEP1
481	15.30335678	32.77167944	49.18179663	HMGB3
482	21.7094131	39.15399205	33.8101091	NUP160
483	20.94982268	38.46839206	43.11169083	BAK1
484	0.053118212	0.211912724	0.050689819	MUSK
485	3.712962995	4.986181732	32.36544926	IKZF2
486	116.7750765	571.2543756	248.7349405	GRN
487	9.173515153	14.55965066	11.64598585	FAM13B
488	4.201650542	4.649614465	1.558711926	ARHGAP31
489	2.151287572	8.638559851	11.40520922	CENPQ
490	26.61222404	80.26506043	49.5239529	SARS1
491	13.67262768	47.40612282	33.12579654	RANBP3
492	6.905367516	9.511141654	6.209502795	ARID4A
493	10.02871836	23.27300324	26.09258419	EIPR1
494	12.40310242	68.13617337	21.42912087	PNPLA6
495	4.658467162	11.59287253	8.946753007	IFT88
496	5.51367037	15.20785428	14.58599534	ALG1
497	9.332869788	16.29234881	15.91660308	ZCCHC8
498	6.400744505	13.08872705	12.5837475	ABCF2
499	16.75879578	34.76615213	14.37056361	CHPF2
500	0.04780639	0.199447269	0.139397002	LRRC7
501	6.783195629	26.78826136	46.3938566	FUT8
502	40.5291955	69.28299517	59.76329629	UBA6
503	1.381073503	3.403069032	1.343280196	GAB2
504	14.7827983	34.8284794	41.31220227	ATP6V0A1
505	6.576034603	21.7272869	45.06324885	PIAS1
506	8.185516417	27.89768679	9.947876927	SLC4A7
507	1.497933569	5.908625353	8.097698543	APBA2
508	12.68462894	18.13723605	75.55317482	MAP2K3
509	1.710406415	2.667607227	2.673887938	EFCAB1
510	1019.513772	1772.600071	2048.895146	TMSB10
511	1.497933569	6.207796257	8.528562002	ASTE1
512	20.77453258	25.09295957	24.16637108	RNF19A
513	6.475110001	12.70229796	23.57076571	PEX3
514	17.45995617	93.79007838	55.09983296	GABARAPL2
515	0	0	0	MYOC
516	8.413924727	16.32974517	28.03146976	SH3YL1
517	7.585280625	30.54036311	38.43555506	FAM136A
518	33.77787079	110.0699617	116.9160669	VCL
519	2.852447966	12.98900341	26.96698357	DEPDC1B
520	2.438125915	7.217498057	9.681755378	DAPK2
521	13.27955291	33.03345398	25.78844528	NSMAF
522	13.44953119	21.26606509	30.85742715	ADSS2
523	0.042494569	0	0	STAP1
524	21.1569837	206.8392837	111.5556186	TIMP2
525	19.03225524	69.86887152	40.07030171	RFC1
526	12.28624236	44.61386105	28.93121404	TBC1D23
527	11.21325448	28.27165042	31.18691098	CUL3
528	0.053118212	0	6.361572251	MYOM2
529	0	0	0	OTC
530	0.132795529	0.361498176	0.063362273	CYP46A1
531	13.16269285	31.71211582	26.13060156	ZZZ3
532	0.169978277	0	0	SLC18A1
533	0.233720131	4.08866902	3.497597493	USP2
534	0.005311821	0.024930909	0.025344909	CASR
535	9.508159887	35.00299576	37.49779341	TUBG2
536	8.897300453	16.66631244	32.73295045	RPL26L1
537	0.807396817	0.473687265	1.685436473	FLT4
538	16.02576446	27.52372316	44.60704049	NSUN2
539	7.42592599	18.84776695	11.48124394	FBXO42
540	7.56403334	27.56111952	19.43954548	MFAP3
541	8.435172011	17.91285787	12.57107505	MRI1
542	7.075345793	20.63032692	20.5547215	METTL1
543	0.711784036	2.592814501	3.839753769	HOXC8
544	8.706074891	28.13453042	4.245272319	AGA
545	11.53196375	24.60680685	11.88676249	PI4K2B
546	14.27286347	29.92955585	9.745117652	BOD1L1
547	16.79597853	52.40477001	49.89145409	MAT2B
548	2.794017933	1.009701801	1.00112392	TLL1
549	14.20912162	48.60280643	35.35614857	EDC4
550	53.18726533	115.5298307	82.56104226	TRIO
551	31.80187332	231.6455378	0.076034728	VCAN
552	10.53865319	30.42817402	13.36943969	CLEC16A
553	5.258702954	3.216087217	1.508022107	MSR1
554	21.49694026	0.548479991	67.69625292	CDH1
555	13.66731586	42.307752	55.23922997	MTREX
556	0.520558474	2.281178142	5.803984245	DNAH5
557	8.084591814	25.36719956	19.18609639	ZFYVE16
558	16.01514082	49.82442096	50.11955827	RIPOR1
559	0	0	0	C6
560	16.32853826	48.49061735	74.28592936	RAI14
561	0.302773806	0.74792726	2.014920295	SOX30
562	38.85066001	59.53500988	34.17761028	PNKP
563	0	0	0.126724547	BEST2
564	2.060986612	5.410007179	4.701480688	PHLPP2
565	4.913434578	22.25083598	35.49554557	SPDL1
566	7.548097877	32.75921398	35.87571921	STAU2
567	4.260080575	9.361556202	5.512517787	SLC66A1
568	7.10721672	13.15105432	12.15288404	CTNS
569	2.592168729	8.875403483	5.639242334	RTN4R
570	7.70214069	61.59180985	75.14765627	PHF23
571	0.084989139	0.211912724	0.709657462	CDH10
572	8.716698533	21.39071963	12.34297086	INPP4A
573	3.426124652	3.639912665	15.11823844	RAB27B
574	37.00214624	110.5935108	259.3037677	PSMA4
575	0.053118212	0.099723635	0.126724547	MYO16
576	14.98464751	27.07496681	45.89963086	LSG1
577	6.894743873	10.69535982	9.453651194	PARP3
578	328.3289781	157.1769137	20.40265204	TNC
579	4.249456933	14.31034157	8.845373369	THAP3
580	5.094036498	2.355970868	0.278794003	RIPOR3
581	6.761948344	20.33115601	27.86672785	TDP1
582	1.970685653	7.865701683	5.918036337	AIFM2
583	0.031870927	0	0.114052092	C2orf83
584	2.241588532	6.157934439	6.944505167	SPATA7
585	11.59039378	31.62485764	20.5547215	MED17
586	8.70076307	34.42958486	40.12099153	RETSAT
587	37.68205935	43.14293744	84.25915119	CAPG
588	44.55555594	147.0549647	93.47202575	AP2S1
589	0	0.049861817	0.025344909	USH2A
590	0.042494569	0	0	ZPBP
591	0.18060192	0.436290902	0.354828731	TG
592	8.052720887	1.259010887	9.466323649	ADAM28
593	3.888253093	0.386429084	66.61909427	BARX2
594	11.03796438	51.89368638	60.28286693	DCUN1D1
595	5.65177772	10.89480708	61.5501124	JADE2
596	0	2.518021775	10.69555175	ZIC2
597	15.7867325	0.024930909	0.038017364	LCP2
598	10.39523402	18.53613059	7.312006352	TRIT1
599	0.031870927	0.012465454	0.557588006	ADRB1
600	0	0	0	GUCA2B
601	12.5730807	43.97812288	13.87633788	CUL7
602	102.1781919	203.3115601	388.131942	CTNNA1
603	11.37260912	22.93643597	6.653038709	PHKA2
604	4.525671633	10.62056709	2.496473573	CNTLN
605	1.598858171	3.353207215	1.78681611	EPHA3
606	117.6674625	389.5703787	682.3736673	HSPA5
607	30.57484263	95.64743108	181.0893774	DSG2
608	3.277393659	10.19674164	6.336227342	GEMIN8
609	10.09777204	10.33386164	9.2002021	OFD1
610	1.880384693	1.234079979	0.722329917	GPM6B
611	2.007868401	14.37266884	0.443535914	MAGEC2
612	0.265591058	0.049861817	0.063362273	PREX2
613	5.295885702	6.843534427	6.19683034	WDR37
614	10.08714839	22.03892326	16.99376173	YTHDC2
615	3.760769385	7.392014418	5.575880061	CTPS2
616	11.51602829	38.78002842	31.92191335	ATP6V1H
617	26.15540742	62.24001347	44.94919676	POLR2B
618	6.512292749	13.27570886	23.30464416	FAM214A
619	16.96064498	18.09983969	11.40520922	ARAP2
620	30.18707969	52.56682091	54.9224186	TPR
621	6.56009914	0.186981815	5.043636964	CP
622	7.638398836	20.10677784	25.31956446	KATNIP
623	11.81349027	28.14699588	11.97546968	DTNBP1
624	0.345268376	0.37396363	0.925089192	XK
625	0.191225562	0.074792726	0.114052092	ANO2
626	9.619708131	16.76603607	12.36831577	C12orf4
627	5.614594972	30.66501765	13.20469778	SCML1
628	5.120595604	26.53895227	10.91098348	WWC3
629	0.175290098	0.560945445	0.19008682	ARHGAP6
630	0.021247285	0	0	FAM184B
631	32.67832381	95.92167107	52.29922048	MAP4
632	12.04189858	37.8575848	13.58487142	GOPC
633	0.764902248	9.723054378	0	ROS1
634	14.10819702	44.77591196	51.51352829	USP28
635	7.909301716	3.278414489	26.87827638	HDAC9
636	10.30493306	23.49738141	30.87009961	TSPAN17
637	9.757815482	7.653788959	26.82758657	NOP16
638	3.989177696	11.74245798	5.423810605	CC2D2A
639	4.855004546	23.55970868	7.679507538	RRM2B
640	8.615773931	19.88239966	33.78476419	ZNF800
641	0.122171887	0	0	TNFRSF17
642	7.749947081	3.864290842	7.00786744	SNX29
643	0.223096489	1.458458157	0.164741911	LMO3
644	14.15069159	39.95178113	57.33018499	MRPS10
645	0.042494569	0	0	GUCA1A
646	19.11193255	36.06255938	27.30913984	RSF1
647	16.61537661	24.20791231	16.638933	VPS13D
648	3.261458196	0	4.473376503	CELF2
649	34.59057943	82.14734404	138.0410489	FAM120A
650	7.505603307	24.58187594	37.40908623	R3HDM1
651	3.229587269	12.26600706	1.115176012	COL9A2
652	3.702339353	3.403069032	32.999072	KITLG
653	5.232143848	16.65384699	21.49248314	ERCC8
654	3.500490148	37.48362117	1.698108928	ADAMTS6
655	11.69131839	36.68583209	9.314254192	H6PD
656	30.25613336	119.3816561	59.82665856	VAMP3
657	10.5917714	26.30210864	18.80592275	PER3
658	0.031870927	0	0	UTS2
659	3.978554053	32.55976671	0.177414366	TNFRSF9
660	3.001178959	0.822719986	38.72702151	EPN3
661	12.15344683	13.86158522	3.852426224	LTBP1
662	44.28996488	116.3400853	112.848209	RCN1
663	1.811331018	0.024930909	0	ELN
664	13.1998756	39.09166478	56.97535626	RFC2
665	42.35115016	83.44375129	68.57065229	ARID1B
666	26.05448282	66.04197704	82.40897281	CLPTM1L
667	19.26597537	42.79390472	95.41091131	NEDD4L
668	2.18847032	0.199447269	0.101379637	FOXP3
669	1.083611518	4.188392655	2.78794003	PPP1R3F
670	26.10228921	99.06296557	103.6606793	HEXB
671	3.303952765	6.108072622	13.54685406	PTCD2
672	0.010623642	0.436290902	2.141644842	NEXMIF
673	11.44166279	50.60974458	36.95287786	JKAMP
674	22.99487383	49.16375188	6.526314162	DKK3
675	7.617151552	6.61915625	31.46570498	ARHGEF5
676	4.748768122	4.549890831	76.21214247	NFE2L3
677	10.33680399	19.85746875	14.19314925	MCUR1
678	37.53332836	32.65949035	195.7133901	LIMA1
679	22.92050833	45.97259557	46.06437277	LETMD1
680	0.977375095	6.669018067	0.304138912	SLC4A8
681	0.334644733	2.33103996	1.508022107	LAMC3
682	0.382451124	0.797789077	0.126724547	PTGER3
683	1.264213437	0.186981815	0	TNIP3
684	10.03403018	39.22878478	58.61010291	MAPK9
685	0.308085628	0.710530897	0.456208369	COL23A1
686	14.17725069	67.62508974	122.5806542	BCAR1
687	11.3938564	22.5998687	14.05375224	FHIP1B
688	21.92188595	100.4341655	42.64281001	HERPUD1
689	17.05625776	29.75503949	24.00162917	HOMER3
690	1.481998105	2.729934498	10.06192902	RAD51
691	2.809953397	4.986181732	10.39141284	POLQ
692	7.553409698	28.72040678	23.77352499	PIK3CB
693	67.17860228	103.8497	197.6142583	CYBA
694	11.51602829	27.86029043	36.72477367	THOC3
695	22.52743356	28.69547587	45.1899734	HEBP2
696	16.0363881	36.42405755	34.60847374	MPHOSPH9
697	11.00609346	25.39213047	23.57076571	PLEKHA5
698	8.185516417	0.024930909	54.46621023	PRSS8
699	12.46684428	24.24530867	21.54317296	SIKE1
700	7.202829501	14.63444338	26.52344765	RRP12
701	5.364939378	8.651025305	4.042513044	FNIP2
702	16.63131207	43.90333015	66.555732	MSMO1
703	34.86679413	65.38130796	42.49074055	TTC17
704	0.196537383	13.57487977	0.950434101	ALX4
705	0.648042182	0.885047257	30.07173496	FSTL4
706	15.90359257	28.20932315	17.57669465	FOXN3
707	0.100924602	1.159287253	0	METTL24
708	12.21718868	48.81471916	38.4228826	AKR7A2
709	10.77768515	24.44475594	44.31557403	MRTO4
710	0.026559106	0	0	NNAT
711	5.1949611	16.55412335	7.704852448	USE1
712	0.653354003	0.673134534	0.177414366	MCF2L2
713	0.021247285	0.137119998	0	NRIP2
714	129.6881138	7.018050788	60.7390753	LAMA3
715	7.691517048	21.30346145	23.72283517	AP5M1
716	13.62482129	14.63444338	8.642614094	ANAPC4
717	1.285460722	0.947374529	3.548287311	KCNQ1
718	16.31791462	58.40065354	36.10382339	TRAPPC3
719	28.57228605	61.41729349	47.2048937	THRAP3
720	26.37850391	148.7004047	134.1252604	PHPT1
721	2.215029426	0.311636358	8.376492546	ENTPD2
722	4.839069082	1.483389065	1.077158648	LY75
723	11.00078163	16.25495245	11.76003795	ARID4B
724	5.460552158	5.484799905	30.51527088	OPN3
725	13.71512225	27.31181044	41.09677054	SDCCAG8
726	0.22840831	50.69700276	1.089831103	PTPRN
727	1.423568072	4.175927201	1.343280196	HHAT
728	18.36296577	39.92685022	17.57669465	KIF1B
729	5.428681232	22.18850871	23.96361181	FOXC1
730	9.083214194	28.89492314	17.39928028	TBC1D22A
731	36.72061972	28.27165042	18.43842156	SYNE2
732	5.391498483	7.042981697	4.181910046	PLEKHH1
733	6.634464636	16.09290154	15.08022107	ATP9A
734	0	0	0	SPO11
735	0.074365496	0	0.038017364	CBLN4
736	0.568364865	6.544363524	0	CHRDL2
737	10.06058929	52.45463182	19.6042874	FAM168A
738	7.356872315	11.69259616	7.831576994	RELT
739	4.042295907	17.09013789	8.300457818	GALC
740	12.72181169	20.77991237	40.53918253	NOP58
741	23.50480866	103.8123037	87.76942114	SZRD1
742	0.042494569	0.610807262	0.59560537	KCNH2
743	16.07357085	30.97665401	19.92109876	CUL1
744	4.939993684	14.04856703	9.364944011	FAM114A2
745	2.937437105	3.789498117	2.471128663	CYFIP2
746	21.11980096	90.69864571	77.35266339	TAB2
747	14.35254079	58.46298081	37.28236168	GINM1
748	20.94982268	45.74821739	47.43299788	EIF2AK2
749	11.43635097	26.26471227	34.38036956	USP36
750	51.66808448	60.20814442	37.73857005	KMT2C
751	5.37556302	10.44605073	2.699232848	MCOLN3
752	0.053118212	0.37396363	0.380173641	CCDC85A
753	27.85519019	64.0599698	58.21725682	PUM2
754	15.22899128	73.02263147	47.10351406	MRPL43
755	4.084790477	2.642676318	1.026468829	ITIH4
756	0.058430033	0.112189089	0	ITIH1
757	5.157778352	25.81595592	19.28747603	HPF1
758	13.88510053	41.1609302	48.87765771	ZFR
759	1.933502904	7.54159987	6.234847704	ZNF280C
760	0.015935463	0	8.782011096	NPFFR2
761	0.106236423	2.929381768	1.077158648	PHF21B
762	3.78201667	2.717469044	2.230352024	TRAF1
763	15.73892611	53.87569362	39.53805861	RC3H2
764	0.265591058	0.324101813	1.431987379	IL17RB
765	18.47982584	49.35073369	31.9345858	TRAF3IP2
766	0.345268376	6.407243526	2.014920295	GYG2
767	46.80776811	93.17927112	194.7502836	DCBLD2
768	9.70469727	101.7056419	3.801736405	SERPINB3
769	16.97658045	51.33274093	25.4209441	SOAT1
770	1.529804496	1.383665431	52.70473903	PKP2
771	0.069053675	0.274239995	0	MSH4
772	0.010623642	0	0.025344909	F7
773	44.63523326	135.1130595	112.5060527	GDI2
774	8.74856946	7.304756238	2.21767957	PRDM1
775	15.86640982	31.81183945	23.10188489	ATG5
776	3.064920813	2.443229049	9.41563383	TMCC3
777	10.1137075	23.79655232	23.32998907	PITHD1
778	9.316934325	23.57217414	24.609907	MTA3
779	5.805820534	21.10401418	21.26437896	USP13
780	29.40624197	80.56423134	60.00407293	ATP11B
781	283.5184547	56.49343903	77.1245592	LAMC2
782	8.971665949	14.58458157	8.769338641	CDK14
783	52.54984679	172.0731316	145.2263307	SEC61A1
784	27.6799001	63.6236789	54.98578087	PPP1R12A
785	1.18453612	1.20914907	9.973221836	RASGRF1
786	0.616171255	0.112189089	0.620950279	CAMK2B
787	7.463108738	11.91697434	3.21880349	CROCC
788	12.18531775	23.04862506	35.63494257	POLR3E
789	17.89552551	71.25253695	26.68818956	ATP2B4
790	21.53943483	72.81071875	74.29860181	ZC3H11A
791	6.278572618	14.07349794	16.98108928	RIOK2
792	9.189450617	30.27858857	13.97771752	YIPF1
793	6.034228844	21.97659598	31.06018643	NDC1
794	2.087545718	5.272887182	3.104751397	DGKG
795	7.686205227	24.14558504	22.08808851	FLYWCH1
796	5.402122126	15.1205961	12.00081459	UNKL
797	4.748768122	1.221614524	0.253449094	TBXAS1
798	41.44814056	16.01810881	39.28460952	PARP12
799	13.36454205	51.02110458	25.33223691	ALDH18A1
800	12.75899444	10.60810164	22.29084779	TARBP1
801	5.051541929	12.3906616	12.57107505	GATB
802	6.671647384	6.432174435	5.373120786	MXD1
803	15.9354635	30.31598493	27.66396857	CDK17
804	1.891008335	6.307519891	5.322430967	DNAJC25
805	30.31987521	26.53895227	4.587428595	SLC2A3
806	0.435569336	1.308872705	0.19008682	PSD
807	5.901433315	14.18568703	12.48236786	CTDP1
808	60.07669739	226.6593561	356.8689963	YBX3
809	2.363760419	1.645439972	7.41338599	STYK1
810	58.03695806	115.7916053	71.1685055	WNK1
811	0	0	0	RPS17P5
812	23.0373684	27.73563589	33.11312409	CCAR1
813	15.29273314	25.1926832	42.45272319	OGFR
814	13.46015483	17.1150688	32.63157081	GNA15
815	0.010623642	0.024930909	0	CREB3L3
816	4.074166834	12.57764342	21.88532924	PIGV
817	11.10170624	46.40888647	46.46989132	PTPRU
818	14.3047344	34.62903213	54.55491741	SNRNP40
819	0.100924602	0	1.520694562	RIMBP2
820	6.900055694	0.710530897	0.038017364	COL11A1
821	20.34427507	63.74833345	45.06324885	QSER1
822	6.496357286	13.91144703	40.12099153	MPC1
823	10.2146321	11.84218161	25.63637582	ACAA1
824	4.153844152	19.12200694	38.86641851	BCAT1
825	16.95533316	60.76908986	50.65180137	HDAC7
826	2.23096489	3.976479931	0.633622734	LZTS1
827	0.260279237	0.211912724	1.330607742	PRDM6
828	0	0	0	WNT8A
829	2.321265849	27.16222499	48.76360562	SPAG4
830	23.42513134	60.09595533	88.23830196	NCKAP1
831	9.093837836	17.86299606	46.30514941	MRPS35
832	1.747589164	8.239665313	0.266121548	GUCY1B1
833	13.06176825	28.55835587	28.34828113	SFSWAP
834	12.31280146	27.67330861	19.46489039	TNK2
835	22.02812237	33.8187776	21.82196697	MON2
836	42.08024728	8.925265301	232.0579902	CDH3
837	0.010623642	0.249309087	0	ARSF
838	19.02163159	59.69706079	57.1020808	GPBP1
839	1.981309295	7.367083509	1.482677198	DGAT2
840	1.917567441	5.646850812	2.648543029	ZNF112
841	32.04090527	92.54353295	147.6721144	CS
842	0.09030096	0.062327272	0.418191005	LTK
843	17.51307438	79.84123499	115.3446825	MRPS24
844	6.703518311	23.93367231	28.20888413	ELMO2
845	11.22918994	25.92814501	23.13990225	WAPL
846	239.8127902	330.9079507	343.7783507	VMP1
847	6.145777089	24.80625412	15.35901508	APPBP2
848	9.720632734	34.65396304	27.19508775	POLD1
849	0	0.423825447	0	SEZ6
850	56.17250883	210.2672836	193.2422615	EIF4B
851	1.253589795	3.178690854	0.950434101	SLC6A16
852	2.592168729	9.199505296	4.536738777	BICRA
853	4.058231371	24.79378866	18.28635211	SPHK2
854	291.9854977	1078.423851	858.3433731	RPL18
855	3.23489909	26.11512682	8.756666186	CA11
856	12.42434971	66.34114795	44.89850694	ISOC2
857	52.09834199	141.8942666	100.0363573	U2AF2
858	28.67852247	117.6863543	71.61204142	EPN1
859	7.277194997	52.21778819	23.63412798	MED29
860	0.164666456	3.789498117	1.571384381	AHRR
861	0	0	0	GSC2
862	2.650598762	12.6649016	6.919160257	ZNF275
863	15.44146413	21.34085781	31.54173971	MTMR1
864	39.00470282	80.76367861	139.2069147	GPC1
865	2.677157868	4.37537447	7.41338599	ADCK1
866	5.062165571	15.694007	14.75073725	HAGH
867	21.21010192	75.82735869	40.95737354	RNF4
868	7.574656983	16.19262518	24.02697408	CASP8
869	1.901631977	5.060974458	161.0542266	LIMCH1
870	6.400744505	8.912799846	24.22973336	INTS13
871	12.16938229	53.36460999	86.67959004	TM7SF3
872	0.435569336	3.964014477	8.515889547	DLX3
873	1.025181485	0.872581803	5.145016602	SPA17
874	0.632106719	0	0	TSPAN32
875	0.424945693	256.6886356	0.101379637	CCN5
876	0.010623642	0.08725818	0.177414366	DMRT3
877	2.624039656	3.403069032	4.422686685	ST3GAL6
878	1.333267113	0.024930909	4.460704049	ATP2C2
879	7.319689567	8.115010769	77.32731848	NGFR
880	1.306708007	20.20650147	3.472252583	CDON
881	15.66987244	45.21220286	28.67776495	TAF2
882	9.279751577	36.67336664	12.49504032	HIPK2
883	11.1176417	21.92673417	31.60510198	TNPO3
884	0.244343774	1.458458157	4.1945825	BORCS8-MEF2B
885	18.43733127	46.83271192	30.48992597	RFXANK
886	9.136332405	26.17745409	16.03065517	TMEM161A
887	9.678138164	23.97106868	13.00193851	LPAR2
888	22.71865913	155.9179028	104.9532697	CTSA
889	22.56461631	68.19850064	26.87827638	SUGP2
890	5.763325965	12.17874888	24.53387227	SLC12A2
891	4.568166203	11.31863253	15.59979172	SNX24
892	1.614793634	8.077614406	12.11486668	EYA2
893	37.57582293	176.0122151	274.8655421	CNN2
894	6.6504001	14.70923611	13.76228579	ABCA7
895	7.176270395	1.795025424	3.763719041	SNCAIP
896	3.867005809	9.274298022	9.871842199	DDX20
897	8.297064661	24.78132321	42.6174651	BTBD1
898	3.107415382	6.195330802	13.74961333	FAR2
899	0.201849204	0	3.738374132	BCAS1
900	0	0	0	POU1F1
901	5.136531067	0.299170904	0.025344909	CHI3L2
902	28.65196337	91.06014388	47.49636015	SBNO2
903	3.431436473	12.40312706	26.71353447	PMS1
904	27.2283953	89.30251482	36.75011858	HMG20B
905	2.454061379	0.959839983	0.139397002	CALCRL
906	14.8571638	25.09295957	13.74961333	TAF11
907	8.822934956	15.28264701	14.99151389	ANKS1A
908	25.70390262	73.82042055	67.74694274	AP3D1
909	14.2303689	20.56799965	13.3947846	ZNF76
910	5.901433315	19.68295239	19.00868203	SLC9A3R2
911	3.893564915	11.60533798	15.27030789	NTHL1
912	2.730276079	10.33386164	8.148388362	UHRF1BP1
913	6.831002019	22.4378178	16.70229527	GNAI3
914	26.47411669	82.84540948	124.0506589	IPO5
915	19.92995301	38.34373752	29.45078468	OAT
916	6.83631384	11.19397799	19.24945866	WDR3
917	13.63013311	35.66366484	41.86979027	PKN2
918	10.49615862	32.55976671	30.80673734	WDR18
919	7.064722151	33.88110487	9.491668558	TRAM2
920	1.906943799	2.430763594	5.664587244	NTN1
921	0.04780639	1.259010887	0.063362273	GLP2R
922	3.277393659	7.653788959	11.40520922	MCM10
923	23.88725978	19.83253784	65.69400508	DGKA
924	11.1176417	5.746574446	21.46713823	ERBB3
925	0.053118212	0.062327272	0	ROPN1
926	6.915991158	8.825541666	3.294838218	ANKRD44
927	26.20321381	66.2164934	130.7163701	KARS1
928	10.039342	20.06938147	23.21593698	ADAT1
929	9.640955416	31.73704673	16.03065517	PDIA5
930	3.521737433	9.4986762	8.503217093	TBC1D22B
931	41.42689327	167.1243462	235.8977439	NDUFB4
932	17.98051465	40.27588294	49.1057619	SPEN
933	14.98464751	87.9437803	4.245272319	MYLK
934	10.43241677	31.43787582	70.3574684	ZC3H15
935	11.70194203	19.54583239	22.68369388	MAP2K4
936	3.107415382	13.63720704	5.157689056	PACC1
937	0.100924602	11.2189089	0.963106556	SNAP91
938	10.45366405	18.03751242	22.7343837	SLK
939	8.971665949	19.88239966	13.5341816	CYB5R4
940	109.0145058	0.236843632	47.50903261	COL17A1
941	3.319888229	2.642676318	15.33367017	GSTO2
942	3.213651805	6.781207156	5.068981873	SEC61A2
943	0.759590427	1.421061794	3.041389124	PRKCQ
944	1.91225562	13.12612341	29.28604277	TLE2
945	7.70214069	10.69535982	16.42350127	ASB1
946	7.367495957	15.1205961	104.6364583	FAM107B
947	3.447371937	23.79655232	14.37056361	ME1
948	20.30709232	73.23454419	20.32661731	TBC1D1
949	22.5114981	32.50990489	48.11731043	CDK13
950	15.6592488	76.63761322	48.39610444	MTHFD2
951	8.52016115	17.53889424	27.75267576	SLC9A7
952	4.82844544	20.1441742	15.57444681	FOXJ2
953	101.4132897	108.5990381	147.2792683	YBX1
954	3.856382166	17.00287971	5.550535151	PDE4A
955	4.552230739	14.06103248	22.3161927	PPP2R5A
956	0	0.423825447	0.025344909	CTNNA2
957	15.49458234	81.23736587	69.77453549	ELAVL1
958	0.706472215	0.024930909	0	TIE1
959	14.1028852	19.84500329	24.85068363	DIP2B
960	20.880769	54.13746816	60.82778248	SMARCD1
961	14.18787433	25.08049411	13.72426842	KDM4A
962	12.48277974	29.43093767	33.74674682	NFYC
963	0.217784668	1.982007239	0.544915551	ZMYND12
964	0.701160394	3.390603578	3.117423852	SLC9A3
965	0.557741222	3.714705391	7.894939268	NGEF
966	7.218764964	28.9323195	40.56452744	ASPM
967	3.808575776	0	0	CD84
968	16.65787118	53.36460999	93.57340538	ELOVL1
969	8.74856946	0	0	SPI1
970	5.588035866	12.26600706	20.82084305	POLR1H
971	0.913633241	2.991709039	1.508022107	MPPED2
972	0	0	0	CLDN18
973	6.756636523	19.83253784	24.82533873	ZBTB11
974	8.88667681	18.81037058	15.13091089	ATXN3
975	10.40054584	29.82983221	21.3657586	GOLGA5
976	4.552230739	2.031869056	10.09994638	FGFR2
977	4.839069082	13.74939613	11.9121074	LRRC40
978	3.250834554	8.326923493	19.00868203	ISOC1
979	2.682469689	5.896159898	0.494225733	EML1
980	13.43890755	20.48074147	21.35308614	TRMT11
981	7.872118968	25.44199229	20.3012724	THUMPD1
982	10.98484617	25.49185411	13.52150915	MSANTD3
983	0.116860066	0.012465454	1.875523293	KIF26A
984	8.297064661	13.71199976	6.716400982	ATG2B
985	11.63820017	21.68989054	29.19733559	ARFGEF1
986	0.005311821	0	0	ACSM2B
987	3.983865874	10.72029072	7.540110537	ZFAT
988	6.257325333	25.31733775	26.75155184	MTFR1
989	0.780837711	1.096959981	0.443535914	STAG3
990	3.341135513	7.529134416	12.8625415	FECH
991	11.01140528	16.55412335	26.61215484	MYO9A
992	3.37300644	0	0	DDX3Y
993	31.53628226	105.5699327	132.1483574	PFKP
994	14.5809491	22.15111235	21.70791487	IDI1
995	27.51523364	30.41570857	30.19845951	SP100
996	73.44655126	106.3053945	103.9394733	KLF6
997	5.226832027	13.63720704	7.350023716	PLPP1
998	8.185516417	32.57223217	36.07847848	NEO1
999	27.69052374	176.859866	100.6066177	TRAM1
1000	2.199093963	8.975127118	8.351147637	PHKA1
1001	36.80029704	139.762674	170.7866718	TNFRSF1A
1002	3.192404521	18.2868215	4.777515416	CACNB1
1003	5.9226806	10.93220345	5.994071065	EVI5
1004	5.572100403	4.786734463	5.829329154	STOML1
1005	208.8554964	752.5270125	3086.997288	PKM
1006	6.368873578	10.43358527	10.30270566	DHX29
1007	15.24492675	36.63597028	32.98639954	DNTTIP2
1008	11.89316759	26.60127954	22.82309089	METTL22
1009	12.55183341	33.60686488	25.09146027	TP53BP1
1010	1.296084364	28.24671951	1.381297561	TRO
1011	4.361005177	6.357381709	7.654162629	RRP15
1012	74.13177619	278.2164752	233.3885979	RHOA
1013	15.56363602	47.80501736	39.75349034	DHX8
1014	7.192205859	8.488974399	8.503217093	PMS2P4
1015	6.092658877	14.26047975	20.1618754	PRKCZ
1016	3.675780247	7.005585334	0	ZFY
1017	15.04307754	33.80631214	43.45384711	IARS2
1018	1.736965521	3.1662254	5.994071065	SYT1
1019	0.791461354	25.06802866	1.837505929	NAV3
1020	10.88392157	45.0376865	49.33386608	IDH3G
1021	7.696828869	41.58475565	16.43617372	ROGDI
1022	0.196537383	1.5831127	1.571384381	PDZD4
1023	0.132795529	0.299170904	0.012672455	ATP2B3
1024	16.01514082	24.86858139	26.9289662	ROCK1
1025	18.0442565	31.48773764	32.7456229	CBFB
1026	6.809754735	29.73010858	9.111494918	PDK3
1027	8.939795022	28.12206497	22.3161927	HYAL2
1028	5.78457325	18.43640695	8.503217093	HDAC4
1029	5.9226806	7.903098046	5.183033966	RASSF1
1030	3.612038393	3.315810852	19.04669939	FGFR3
1031	19.31378176	30.00434857	29.41276732	IFI35
1032	6.96910937	28.60821769	15.13091089	HEATR6
1033	19.7015447	83.29416584	91.87529646	COASY
1034	3.505801969	14.99594156	18.34971438	PLEKHH3
1035	12.8492954	28.40877042	30.22380442	MEF2A
1036	13.12019828	51.61944638	24.30576808	OTUD5
1037	10.70331965	49.84935187	16.33479409	TFE3
1038	6.076723414	20.69265419	6.285537523	TBC1D25
1039	11.93566216	46.63326465	26.87827638	ACSL4
1040	3.712962995	11.3560289	16.55022582	INPP5A
1041	6.066099771	13.3754325	9.960549381	GPKOW
1042	15.21836764	26.6386759	11.98814213	GRIPAP1
1043	14.64469095	76.27611505	38.46089996	FTSJ1
1044	5.805820534	39.81466113	81.90207462	PRR11
1045	0.116860066	2.804727224	1.736126292	REEP1
1046	16.80660217	28.6331486	49.72671218	ATP11A
1047	12.14282319	18.87269786	21.3657586	POLR1A
1048	38.22917693	220.8379889	109.8828546	LAPTM4A
1049	7.011603939	16.00564336	18.74256048	TTC7A
1050	19.79184566	47.13188282	38.5622796	IP6K2
1051	0.308085628	0.947374529	0.633622734	STON1-GTF2A1L
1052	4.690338089	9.000058027	9.922532017	SRBD1
1053	14.18256251	43.95319197	43.0103112	KIF2A
1054	1.253589795	2.355970868	2.851302304	RASGRP2
1055	20.56205973	32.19826854	36.15451321	PSME4
1056	10.55458866	49.16375188	25.77577283	IFT80
1057	11.85067302	52.35490819	14.75073725	SIRT2
1058	11.06452349	45.13741013	29.19733559	ERLEC1
1059	10.24119121	28.82013041	7.590800355	PPP2R5B
1060	0.18060192	0.448756356	1.178538286	PYGM
1061	0	0	0	PAGE1
1062	9.332869788	42.48226836	82.11750635	PITX1
1063	0	0	0	TRPC7
1064	9.52409535	6.855999882	22.0627436	MAST4
1065	1.072987876	0.012465454	0.304138912	ADGRF5
1066	0.313397449	0.573410899	3.041389124	SDK2
1067	0	0	0	ADAM7
1068	8.806999493	19.37131603	20.06049576	NUP133
1069	46.63247802	225.4377416	137.153977	NUCKS1
1070	22.82489555	50.90891549	63.61572251	VPS35
1071	15.14400214	37.91991207	45.67152668	DNAJA2
1072	11.25574905	120.7154597	39.70280052	BCL3
1073	4.892187294	19.50843603	8.528562002	KCNAB2
1074	1.556363602	2.991709039	0.038017364	ABCC9
1075	1.062364233	3.216087217	9.060805099	GAL
1076	7.988979033	3.689774482	3.62432204	CLEC2D
1077	0.49931119	0	7.62881772	FUNDC1
1078	1.333267113	0.66066908	0.063362273	MAOB
1079	5.572100403	10.48344709	6.082778248	RORA
1080	0.239031952	0.299170904	0.392846095	DRD4
1081	0.557741222	3.702239936	12.59641996	TGFBR3
1082	0.122171887	0	0.760347281	PLA2G10
1083	3.218963627	0.049861817	3.40889031	HES2
1084	21.36414473	45.7731483	155.6557609	ATP1B3
1085	5.136531067	16.49179608	16.48686354	NEDD4
1086	3.28270548	8.46404349	12.93857623	PIGB
1087	7.441861453	20.50567237	46.21644223	MAPK6
1088	6.135153447	15.63167973	16.79100246	GNB5
1089	8.456419296	23.19821051	21.30239632	RAB27A
1090	6.804442913	22.26330143	22.12610588	HDHD5
1091	13.26892927	46.94490101	71.09247078	UFD1
1092	6.6504001	18.53613059	11.53193376	LRP6
1093	0	0	0	GUCY2C
1094	0.079677317	0	0	SCT
1095	12.83335994	24.94337412	21.55584542	PHRF1
1096	10.60770687	39.35343932	45.49411231	ELP1
1097	16.32322644	173.2947461	39.5127137	NUCB2
1098	11.35667365	114.5824562	221.0963169	PFN2
1099	4.987800075	7.267359875	29.47612959	PTPN3
1100	0.446192978	0.423825447	0.202759275	SPTB
1101	5.758014144	0.037396363	11.7727104	DAPP1
1102	0.005311821	0.224378178	0	FGF10
1103	11.97284491	27.64837771	26.59948238	SLC44A1
1104	6.613217351	16.69124335	14.95349653	TMEM260
1105	9.980911971	21.02922146	15.48573962	SMG6
1106	17.63524627	47.76762099	47.95256852	EXOC5
1107	2.539050517	9.623330743	1.672764018	CLTCL1
1108	0.069053675	0.049861817	0	FGF22
1109	5.773949607	48.60280643	14.63668516	FSTL3
1110	17.82647183	52.87845727	39.93090471	DGCR2
1111	12.8492954	28.39630497	28.31026376	RNF126
1112	7.622463373	27.16222499	26.38405065	MNT
1113	10.4642877	23.57217414	30.64199542	ZXDC
1114	8.089903636	26.40183227	27.75267576	JMJD6
1115	9.024784161	23.63450141	33.88614382	POLB
1116	0.244343774	0	1.305262832	ST6GALNAC1
1117	5.189649279	18.1247706	11.74736549	WIPI1
1118	0.13810735	0.08725818	0.050689819	FRMPD1
1119	17.20498876	30.49050129	28.04414221	GBA2
1120	18.18767567	79.155635	43.47919202	NDST1
1121	3.558920181	33.78138124	18.59049102	ASNS
1122	7.463108738	18.13723605	20.40265204	AP3M2
1123	0.334644733	0	0.114052092	CNGB1
1124	6.113906162	0.573410899	50.27162773	ST6GALNAC2
1125	0.015935463	0	0.025344909	CHAT
1126	138.2932641	628.5082073	1179.38734	PABPC1
1127	1.859137408	3.739636299	2.00224784	TESK2
1128	10.2889976	46.55847192	41.89513518	CFAP20
1129	14.82529287	38.80495933	40.70392444	CSNK2A2
1130	5.449928516	13.33803613	5.208378875	PTPN21
1131	8.095215457	11.89204343	14.95349653	EIF2B3
1132	2.172534857	3.552654484	0.481553278	CAMK2A
1133	11.76568388	25.29240684	61.63881958	TCOF1
1134	26.81938507	150.0716047	136.8118208	CDC42
1135	9.805621872	3.677309028	31.97260317	OSBPL3
1136	0.005311821	0.062327272	0.532243097	EPHA8
1137	0.026559106	0	0	SLC12A3
1138	3.41550101	10.28399982	12.59641996	RAD18
1139	16.57819386	22.47521416	37.44710359	ATP2B1
1140	0.005311821	0	0.012672455	TRPM5
1141	14.28348711	23.94613777	17.24721082	NCK2
1142	21.36945655	48.76485734	87.70605887	MAP4K4
1143	4.159155973	5.198094456	4.612773505	MGAT4A
1144	223.1761663	243.3505994	321.5762101	RPL31
1145	70.72689882	223.5055961	137.9396692	WDR1
1146	19.13849166	40.36314112	36.21787549	SNX13
1147	0	0	0	MS4A12
1148	5.359627556	8.588698034	12.84986905	ARHGAP10
1149	4.392876104	2.131592691	6.6276938	RPS6KA2
1150	3.904188557	8.177338041	11.89943495	ING3
1151	6.974421191	16.66631244	1.698108928	VASH1
1152	4.546918918	6.020814442	2.166989751	LMCD1
1153	14.70843281	18.95995604	63.09615187	BUD23
1154	13.43890755	37.19691572	33.15114145	SEL1L
1155	4.127285046	17.46410152	46.52058114	TRIP13
1156	21.04012364	117.2749943	56.32906107	ATP6AP1
1157	17.6936763	77.62238412	57.15277062	TCF3
1158	16.2116782	26.27717773	29.03259368	TRIB2
1159	27.74895377	96.60727106	104.8265451	DAZAP1
1160	23.08517479	50.83412276	21.59386278	MBD3
1161	0	0	0	PRLH
1162	12.20125322	75.04203507	38.23279578	HLTF
1163	13.26892927	33.80631214	25.52232373	FAM50A
1164	8.355494694	23.1732796	18.50178384	FAM3A
1165	26.51129944	102.3787764	57.88777299	CPSF1
1166	0.031870927	0.024930909	0.202759275	MYO3B
1167	6.990356654	26.02786864	3.472252583	CYBRD1
1168	0.063741854	0	4.41001423	CDH19
1169	16.46664561	41.08613747	63.67908479	PDCD2
1170	3.37300644	11.25630526	6.513641707	SLC6A15
1171	15.56894784	56.63055902	56.48113052	RDH11
1172	16.55163475	58.73722081	24.47050999	PRKACA
1173	4.121973225	32.47250853	49.39722836	ADGRL1
1174	0.196537383	0	0	SPP2
1175	83.51776419	244.3353703	267.2240519	ACTN1
1176	7.930549001	16.20509063	10.5434823	ZFYVE26
1177	0.100924602	2.729934498	2.116299932	RPS6KA6
1178	6.145777089	22.92397051	74.85618982	EPN2
1179	10.02871836	26.38936682	23.5454208	PTPN18
1180	1.23234251	16.06797063	0.963106556	LIMS2
1181	0.010623642	0.124654543	0.114052092	ASIC4
1182	6.363561757	36.03762847	11.53193376	SPEG
1183	2.305330386	0.261774541	4.739498052	LNX1
1184	26.22977292	38.46839206	117.7144316	ALDH3A2
1185	36.30629767	55.17210087	111.8851024	TFRC
1186	38.61162805	156.3292628	265.4879256	SREBF1
1187	0	0.024930909	0	TRPC5
1188	25.92168729	118.1101798	75.95869337	AFF4
1189	7.261259534	25.74116319	27.72733085	UBE2D1
1190	6.46979818	19.20926512	20.32661731	PALS1
1191	1.545739959	6.432174435	6.513641707	RHOBTB1
1192	21.06137092	31.64978855	20.80817059	SMC1A
1193	20.55143609	51.35767184	39.33529934	HSD17B10
1194	18.75072872	33.55700306	43.7072962	MARK2
1195	5.242767491	28.85752678	74.15920481	HMMR
1196	18.54356769	21.90180326	21.37843105	CHFR
1197	0.058430033	1.932145421	0.266121548	TRHDE
1198	27.69052374	127.1725651	66.04883381	P4HA2
1199	5.481799443	0	0	FCGR2B
1200	6.947862085	27.76056679	15.35901508	NFATC3
1201	5.040918286	10.39618891	15.47306717	TRNT1
1202	143.5732143	391.552386	372.3420635	ACADVL
1203	12.07376951	16.00564336	40.13366398	STK10
1204	10.43241677	39.70247204	45.10126622	FBXW11
1205	4.913434578	7.117774423	2.534490937	ACAP1
1206	0.058430033	0.062327272	1.305262832	CRMP1
1207	25.43299974	45.38671922	4.942257327	EVC
1208	18.78791146	43.09307562	54.9224186	DERL2
1209	1.630729098	0.623272717	10.13796375	SIDT1
1210	20.58330702	54.56129361	56.75992453	NDE1
1211	1.088923339	0.012465454	0.012672455	IRAG1
1212	0.493999368	4.624683557	2.534490937	TMEM38A
1213	13.67262768	45.37425376	14.61134025	AP1M1
1214	15.4839587	95.33579472	45.70954404	PVR
1215	9.370052537	28.73287223	25.80111774	XRCC1
1216	7.059410329	103.7499764	103.8887835	SCARB1
1217	0	0.024930909	0.025344909	CYP2W1
1218	17.30591336	44.53906832	91.26701863	MCM2
1219	0.594923971	0.74792726	0	MOV10L1
1220	0.254967416	6.220261711	7.261316534	PANX2
1221	6.538851855	17.20232698	15.8278959	SELENOO
1222	52.14083656	11.36849435	87.19916068	TP63
1223	13.70981043	20.76744691	12.69779959	ALPK1
1224	5.131219246	3.265949035	45.4687674	LLGL2
1225	7.824312577	12.21614524	40.83064899	PDE8A
1226	3.277393659	11.36849435	2.21767957	CLCN4
1227	6.076723414	13.62474158	16.55022582	NLE1
1228	24.63622657	71.50184604	85.34898229	SDHA
1229	24.02536713	84.478384	68.41858284	SMARCE1
1230	0	0	0	FNDC8
1231	9.662202701	9.523607109	11.51926131	GSDMB
1232	18.81978239	44.92549741	32.23872472	KDM5A
1233	0.122171887	2.206385417	0.544915551	ADAM11
1234	7.144399468	19.20926512	9.745117652	PPP2R3A
1235	6.283884439	49.42552642	13.72426842	FERMT2
1236	0.005311821	0	0.468880823	ABCB11
1237	0.472752084	0	76.4275742	DHRS9
1238	0.037182748	0	0	CD5L
1239	2.161911215	7.516668961	197.7029655	PTGS2
1240	16.50382836	77.2733514	181.0513601	IGF2BP2
1241	9.534718993	57.51560628	44.61971294	MAP3K13
1242	10.83611518	11.29370162	4.79018787	ST6GAL1
1243	0.541805759	0.299170904	0.088707183	TBX21
1244	0.021247285	0	0.088707183	VDAC1P1
1245	1.09423516	1.533250883	8.059681179	FRY
1246	83.61868879	197.5774511	193.3816585	PICALM
1247	8.148333668	21.41565054	31.44036007	NSF
1248	0.239031952	2.50555632	0.760347281	GLI2
1249	12.56245706	30.39077766	30.75604752	CLASP1
1250	19.38283543	32.69688671	35.28011384	MRPS34
1251	43.76409459	119.6434307	36.40796231	NOTCH3
1252	41.92089264	70.95336605	78.06232085	CLNS1A
1253	1.439503536	1.047098164	13.82564806	PPP2R2C
1254	15.78142068	88.69170756	29.34940505	TEAD2
1255	12.87054268	20.66772328	29.38742241	EED
1256	0.005311821	0	0.012672455	CDHR2
1257	0.106236423	0.423825447	0	SNCB
1258	22.24059522	75.10436234	79.8111196	TSG101
1259	11.04858802	27.26194862	30.3125116	NCBP3
1260	5.322444808	7.142705331	3.839753769	ATP2A3
1261	4.685026268	15.61921428	5.550535151	CA12
1262	2.809953397	4.736872646	25.07878782	MGLL
1263	8.02084996	31.26335946	68.58332475	NTN4
1264	6.082035235	8.912799846	23.53274835	BCS1L
1265	5.789885071	13.47515613	6.450279434	NUAK1
1266	7.877430789	19.60815966	27.63862366	DPP8
1267	1.471374463	4.500029013	8.617269185	SLC24A1
1268	34.81898774	61.49208621	22.86110825	ZNF532
1269	2.485932306	0.236843632	0.304138912	SCARF1
1270	27.16996526	187.4181059	115.7502011	LMAN1
1271	11.86129666	41.7343411	64.4014147	HACD3
1272	1.019869664	0.236843632	0.21543173	IPCEF1
1273	17.74679452	25.67883592	23.02585016	ZZEF1
1274	0	0	0	NOX3
1275	325.6199493	1348.637504	1520.973356	ENO1
1276	0	0	0	SLC12A1
1277	17.91677279	58.23860263	36.25589285	MYDGF
1278	2.060986612	9.012523481	2.585180755	ANO8
1279	6.528228213	29.63038494	12.60909241	TUBE1
1280	6.661023742	15.70647246	13.59754388	ARHGEF10L
1281	0.674601288	0.261774541	0.519570642	TXK
1282	0.015935463	0	0.836382009	WSCD2
1283	0	0	7.590800355	KCNQ2
1284	0.074365496	0.137119998	0	TACR2
1285	8.275817376	21.20373782	16.41082882	ACTR6
1286	3.420812831	8.962661664	15.49841208	TIPIN
1287	21.3057147	37.96977389	80.97698543	SRI
1288	19.01100795	62.16522075	34.72252583	EIF4G3
1289	9.035407803	21.12894509	56.1516467	NUP37
1290	3.457995579	15.20785428	80.69819143	SEMA3A
1291	8.913235916	38.89221751	35.3181312	GTSE1
1292	19.53156643	10.24660346	41.945825	SEMA3C
1293	7.325001388	18.06244333	6.234847704	TTC38
1294	12.51465067	25.87828319	26.86560393	ACAT1
1295	12.13219954	38.80495933	8.477872183	GRAMD4
1296	27.82331927	27.23701771	20.4406694	CELSR1
1297	0.021247285	0	0.354828731	WNT8B
1298	43.30196614	59.49761352	72.20764679	ZNF638
1299	6.639776457	13.59981067	22.30352024	SLC25A40
1300	7.872118968	20.15663965	27.86672785	TIMM21
1301	4.106037761	26.52648682	7.324678807	ADD2
1302	0	0	0.012672455	FGF4
1303	12.46684428	42.444872	21.83463942	RASAL2
1304	4.488488885	15.00840701	6.488296798	VPS9D1
1305	4.908122757	10.15934528	6.881142893	ZNF37A
1306	28.65727519	60.17074805	62.88072014	MARK3
1307	95.16658801	246.741203	294.9133654	SLC25A3
1308	37.00745806	142.7294521	152.0567837	FNDC3B
1309	21.5075639	96.44522016	83.34673445	FOSL2
1310	0	0.012465454	0	CACNG5
1311	0.053118212	1.371199976	13.93970015	CACNG4
1312	13.35391841	2.393367231	28.05681467	FRYL
1313	12.14813501	32.88386852	28.99457632	TMEM131
1314	37.12962995	54.89786087	253.1449548	FSCN1
1315	1337.059753	7163.410451	4339.631417	ACTB
1316	3.87231763	9.461279837	12.03883195	MOCOS
1317	11.1176417	55.83276995	22.1767957	PLD1
1318	0.005311821	0.049861817	0.076034728	ATP12A
1319	4.902810936	23.22314142	22.43024479	WDR62
1320	29.90555316	236.6192541	119.1971088	DLG1
1321	41.37377506	160.2434154	238.1407684	RAB7A
1322	16.75348396	28.07220315	27.75267576	BCAP29
1323	2.82588886	8.875403483	2.166989751	SEC31B
1324	17.98051465	21.66495963	27.49922666	SART3
1325	1.795395554	0	0.240776639	ARHGAP15
1326	0	0	0	TUBA3D
1327	0	0.049861817	0.139397002	PAX2
1328	8.137710026	10.40865437	15.04220371	EXOSC7
1329	9.964976507	22.22590507	9.22554701	KIFAP3
1330	4.881563651	15.45716337	14.18047679	MKRN2
1331	7.293130461	22.67466143	33.30321091	MCM6
1332	25.48080613	75.25394779	100.9994638	REXO2
1333	12.31811328	66.24142431	67.39211401	RBM7
1334	8.100527278	27.02510499	34.97597493	RBMS2
1335	28.56697423	117.1877362	122.8594482	BAZ2A
1336	10.31024488	17.73834151	18.13428265	PTPN23
1337	9.52409535	21.77714872	18.4004042	MLH1
1338	16.03107628	35.82571575	50.5884391	UNG
1339	1.667911846	3.664843573	1.102503557	FMO4
1340	6.740701059	22.27576689	7.578127901	KLHL20
1341	0.04780639	0.074792726	0.40551855	RGS11
1342	2.714340616	16.01810881	19.40152812	SLC46A1
1343	4.796574513	1.570647246	25.87715246	PLXNA2
1344	14.04976698	38.99194115	59.40846756	SPAG5
1345	16.50382836	37.82018844	21.88532924	ANKRD13A
1346	13.07770371	32.9711267	51.45016602	TPD52
1347	3.404877367	8.626094397	2.040265204	ACACB
1348	12.42966153	59.90897351	117.6003795	TRAF4
1349	2.655910583	1.271476342	9.377616466	PAG1
1350	5.534917655	8.364319856	8.972097916	GPATCH1
1351	2.422190452	2.929381768	2.255696934	ICAM3
1352	14.26755165	35.87557756	31.99794808	NT5C2
1353	10.75112604	42.38254472	23.1272298	MCAM
1354	1.582922707	10.645498	3.396217855	GPC4
1355	3.341135513	8.277061676	8.300457818	MBNL3
1356	0.616171255	0.099723635	10.06192902	CAMSAP3
1357	0.950815989	3.876756297	7.590800355	RAP1GAP
1358	7.085969435	30.05421039	26.1179291	XAB2
1359	30.39424071	74.78026053	52.50197975	ARHGEF1
1360	18.48513766	54.56129361	77.07386939	STXBP2
1361	5.949239706	28.83259587	22.37955497	MAP2K7
1362	0	0.074792726	0.114052092	NMRK2
1363	6.868184767	18.36161423	8.262440454	DGKD
1364	0.594923971	2.70500359	0.392846095	CTTNBP2
1365	0	0	0	ACTL6B
1366	1.32264347	0.885047257	0.380173641	RARB
1367	19.09599709	50.34797004	42.79487947	TOP2B
1368	29.05566178	90.05044208	61.25864594	TM9SF3
1369	13.30611202	56.96712629	31.02216907	NFKB2
1370	5.869562388	21.91426871	57.58363408	UBE2T
1371	8.270505555	13.2383125	50.65180137	PPP1R12B
1372	12.11095226	16.56658881	28.95655895	DNAJC10
1373	16.9393977	48.37842826	35.59692521	GTF3C1
1374	40.50263639	40.46286476	106.3725846	IL4R
1375	23.04268022	40.91162111	28.18353922	USP33
1376	1.354514397	2.680072681	0.430863459	PAK3
1377	0.021247285	0.436290902	0.709657462	CAPN6
1378	0	0	0	DCX
1379	18.1451811	113.8594599	135.6966448	SNRPA
1380	1.09423516	7.9155635	0.025344909	SPAG6
1381	11.27168451	42.55706108	33.92416119	EXOSC5
1382	16.44539833	39.76479931	59.18036337	DYNC1I2
1383	2.310642207	4.973716278	0.430863459	APBB1IP
1384	14.94746476	32.90879943	39.50004125	LRCH4
1385	12.14813501	17.96271969	15.6884989	FAM76B
1386	4.833757261	18.78543968	12.07684931	SIRT6
1387	0.010623642	0	0	TYR
1388	11.86129666	32.69688671	32.34010435	POLD3
1389	0.031870927	0.772858168	0.392846095	ACTN2
1390	39.07906832	170.4276916	105.9290487	CAPZB
1391	7.925237179	16.74110517	8.275112908	GPR137B
1392	0.833955923	11.04439254	0.899744283	NAALAD2
1393	2.900254357	10.25906891	4.891567508	JADE1
1394	8.174892774	28.39630497	24.52119981	SLC25A43
1395	16.43477469	82.20967131	68.9888433	UBE2A
1396	4.01042498	60.05855896	16.27143181	FGFR1
1397	0.04780639	0	0.038017364	FKBP6
1398	0.733031321	0.74792726	0.025344909	SMC1B
1399	11.16544809	67.2012643	81.90207462	FBLN1
1400	0.276214701	0	0	ITGA8
1401	2.305330386	0.897512712	0.316811367	CST7
1402	0.796773175	1.358734522	2.800612485	MAP2
1403	7.340936851	22.51261052	21.97403642	PIAS2
1404	0.361203839	1.146821798	0.038017364	AMPH
1405	13.15738103	55.8452354	23.50740344	ARAF
1406	7.957108106	30.10407221	37.0796024	MCCC1
1407	5.927992421	1.682836335	4.055185499	LAMP3
1408	8.302376482	0.186981815	0	FAP
1409	5.370251199	1.184218161	5.474500423	NEBL
1410	13.70449861	14.42253066	28.9438865	ACER3
1411	23.21797032	81.78584586	39.88021489	UBE2K
1412	19.00569613	51.65684275	23.36800644	PIK3C3
1413	3.070232634	9.099781661	5.043636964	N4BP2
1414	1.535116317	1.919679967	6.00674352	TIGAR
1415	5.60397133	24.78132321	20.52937659	TULP3
1416	9.460353496	57.81477719	42.73151719	SYNJ2
1417	0.100924602	0	0	ADCY2
1418	30.97854104	111.1045944	112.3793281	PPP2R5C
1419	7.760570723	20.84223964	32.98639954	PMS2P1
1420	0.010623642	0	0	RBFOX1
1421	56.79930373	331.1323288	233.5786847	GNB1
1422	0.361203839	3.490327213	18.7932503	HOXA9
1423	1.333267113	3.216087217	3.231475944	EDN1
1424	20.20085589	39.26618114	19.46489039	MLLT10
1425	1.04642877	0.959839983	2.863974758	ZCWPW1
1426	0.063741854	0.074792726	0.19008682	ADCYAP1R1
1427	0	2.281178142	0.709657462	FGF20
1428	1.27483708	1.134356344	0.038017364	P2RY10
1429	2.400943167	15.56935246	2.179662206	ITM2A
1430	31.45660494	130.1019468	89.48020252	NRDC
1431	19.86089934	70.72898787	77.20059393	VDAC3
1432	33.14045225	56.8549372	50.13223073	PCM1
1433	4.175091436	9.810312558	3.59897713	TNRC6C
1434	5.896121494	19.18433421	16.34746654	CBFA2T2
1435	0.058430033	0.012465454	0.519570642	BRINP1
1436	22.36807893	64.42146798	108.3494875	ITCH
1437	0	0.08725818	0.088707183	PKD2L2
1438	3.080856276	63.43669709	10.07460147	TP53INP2
1439	31.21226117	170.0038662	57.43156463	SDF4
1440	0.04780639	0.037396363	0.266121548	MYH7B
1441	0.010623642	0	0.063362273	BPIFB2
1442	3.272081838	1.994472693	2.711905302	TP73
1443	13.80542321	24.33256685	20.40265204	TOLLIP
1444	1.954750189	6.519432615	13.48349178	UBE2D4
1445	0.037182748	1.782559969	0.076034728	CLUL1
1446	1.370449861	1.982007239	0.012672455	RUNX1T1
1447	0.127483708	0	0	CDH17
1448	17.38559068	26.67607227	25.38292673	THOC1
1449	2.480620484	20.16910511	0.633622734	FKBP7
1450	1.375761682	2.904450859	0.658967644	OSBPL6
1451	7.298442282	10.40865437	200.4402157	SLC1A3
1452	38.64349898	110.0574963	152.9818729	XRCC5
1453	5.009047359	30.11653766	0	LXN
1454	2.108793003	0.324101813	0.316811367	SP140
1455	14.45346539	28.25918497	34.95063002	MKNK1
1456	14.78811013	1.894749058	3.446907674	TNS1
1457	8.451107475	17.80066878	19.75635685	REXO1
1458	16.82784945	72.48661693	49.32119363	SAR1A
1459	1.651976383	3.901687205	3.903116043	CDC14A
1460	1.142041551	1.5831127	16.13203481	RAPGEF3
1461	2.485932306	0.236843632	55.39129942	CEACAM1
1462	9.024784161	19.90733057	15.78987854	SENP1
1463	0	0	0	DUSP13
1464	22.45837989	110.9799399	31.2629457	CIC
1465	1.752900985	6.544363524	10.93632839	LIPE
1466	34.38873023	94.97429654	249.4826154	FDFT1
1467	11.34605001	66.83976612	50.7278361	PAFAH1B3
1468	4.10072594	6.943258062	7.945629087	OPHN1
1469	0	0	0	AFM
1470	11.42572733	29.6428504	52.70473903	KIF22
1471	0	0	0	SCGN
1472	6.687582848	10.85741072	14.4846157	CARMIL1
1473	13.36454205	46.28423193	47.80049907	PGM1
1474	15.44677595	44.25236287	56.56983771	DDX1
1475	42.75484856	101.9050892	75.50248501	DNM2
1476	22.61773452	40.68724294	44.46764348	EPB41L2
1477	0.106236423	0.336567267	0.126724547	RIMS1
1478	2.236276711	13.93637794	1.634746654	MOXD1
1479	5.46586398	12.44052342	33.417263	STX7
1480	10.87860975	26.51402136	34.06355819	RABL2B
1481	9.497536245	31.32568673	23.59611062	KEAP1
1482	0.058430033	0	0	DDX43
1483	0.690536752	8.725818031	17.80479883	PTPRH
1484	0.010623642	0.012465454	0	DCT
1485	9.964976507	38.87975206	47.61041225	SLC35C2
1486	6.634464636	15.35743974	17.3105731	CRYBG3
1487	0.31870927	2.567883592	1.40664247	EPHA6
1488	0	0	0	SCTR
1489	3.452683758	7.367083509	2.547163391	RFX3
1490	13.53452033	25.08049411	33.34122827	RIF1
1491	17.89021369	33.44481397	33.06243427	RAB21
1492	0.212472847	0.984770892	1.00112392	SLC4A4
1493	26.49536398	45.92273375	16.60091564	SMARCA2
1494	0	0	0	RDH8
1495	5.094036498	6.594225341	5.60122497	SESN1
1496	4.727520838	13.62474158	10.26468829	MID2
1497	0	0	0	DNAAF6
1498	9.800310051	12.42805797	0.101379637	COL5A3
1499	17.90083733	65.89239159	47.97791343	SRCAP
1500	17.27404243	24.10818868	16.37281145	PUM3
1501	0.010623642	0.062327272	0.329483822	CPB2
1502	0	0.124654543	0.21543173	CHRNA3
1503	0.069053675	0.049861817	1.926213112	KCNN2
1504	4.817821797	13.31310523	16.00531027	CNOT4
1505	13.81604685	43.10554108	46.30514941	PSEN1
1506	8.270505555	15.1205961	17.83014374	CPOX
1507	28.84850075	123.2334815	97.61591843	CLDND1
1508	7.415302348	20.3062251	26.2573261	MOK
1509	122.0868977	342.7999941	623.472098	HSP90AA1
1510	6.687582848	12.29093797	6.513641707	RBL1
1511	20.87545718	91.74574387	69.16625766	DLGAP4
1512	0.063741854	0.28670545	9.947876927	IGSF9B
1513	0	0	0	CFHR2
1514	6.262637155	9.41141802	3.497597493	CROCCP3
1515	6.491045465	20.19403602	38.32150296	NDC80
1516	3.410189188	5.596988994	12.43167804	AP4E1
1517	4.185715079	15.04580338	7.033212349	RSBN1
1518	3.867005809	13.57487977	8.338475182	MAGI3
1519	5.481799443	5.509730814	1.165865831	CXCL2
1520	0	0.099723635	0	AFP
1521	0.148730993	0.324101813	0.088707183	COL4A4
1522	6.719453775	14.80895974	12.52038523	TCF7
1523	11.97815673	30.19133039	4.486048958	OSTM1
1524	0.005311821	0.797789077	0.468880823	CDH7
1525	0.079677317	0.049861817	0.063362273	IMPG2
1526	29.30531737	91.74574387	82.06681653	PCNP
1527	7.149711289	18.36161423	12.08952177	EXD2
1528	0.844579565	4.512494468	1.343280196	ARG2
1529	2.884318893	1.358734522	1.78681611	MEF2C
1530	19.31378176	0.012465454	0.025344909	PTPRC
1531	0	0	0	CACNA1S
1532	19.94057666	19.2715924	14.61134025	PKP1
1533	11.30886726	32.50990489	47.36963561	UBA5
1534	10.67676054	11.48068344	31.82053371	STK17B
1535	1.566987244	11.5180798	17.88083356	CDC14B
1536	1.991932937	5.085905367	9.79580747	ZNF510
1537	0.074365496	0.361498176	6.120795612	LRP2
1538	7.749947081	10.28399982	11.54460622	ZNF506
1539	5.072789213	11.80478525	11.44322658	JMJD4
1540	10.37398674	23.4475196	18.09626529	DUSP12
1541	11.21325448	16.79096698	15.4097049	AACS
1542	17.5927517	43.46703925	52.51465221	DELE1
1543	0.015935463	0	0	SLC13A1
1544	6.214830764	13.35050159	4.524066322	CADPS2
1545	0.207161025	0.423825447	3.00337176	PCDHB4
1546	0.015935463	0.012465454	0	PCDHA6
1547	0.435569336	1.383665431	0.430863459	PCDHGA2
1548	14.14006794	44.33962105	63.93253388	HSPB11
1549	2.469996842	6.033279896	21.02360232	PHLPP1
1550	6.921302979	5.148232639	38.8157287	ATP8B1
1551	6.37949722	0.66066908	0	IL12RB2
1552	2.560297802	18.57352695	4.60010105	SMARCD3
1553	10.19869664	26.60127954	17.3105731	WDR70
1554	15.97264625	0.037396363	1.558711926	FYB1
1555	0.069053675	0	0.025344909	MPP4
1556	2.655910583	11.23137435	8.085026088	STRADB
1557	41.15067857	97.24300923	193.9899363	BZW1
1558	0.472752084	1.283941796	0.025344909	PGR
1559	2.193782141	1.445992702	1.6220742	C1QTNF3
1560	10.44835223	33.25783215	36.64873895	ME2
1561	7.048786687	23.54724323	22.82309089	C5orf22
1562	7.83493622	17.75080697	24.76197645	CCNT2
1563	7.022227581	11.3809598	10.88563857	FAM135A
1564	0.031870927	0.37396363	0.012672455	COL19A1
1565	2.953372568	0.186981815	7.742869812	EPB41L3
1566	4.398187925	3.964014477	32.78364027	COBLL1
1567	8.674203964	22.63726506	14.42125343	DLG3
1568	0.116860066	3.739636299	9.352271557	KCNK2
1569	1.466062642	1.720232698	10.69555175	SERTAD4
1570	6.942550264	17.42670515	10.49279248	TRAF5
1571	6.443239074	26.72593408	80.47008724	MRPL22
1572	4.562854381	11.59287253	19.23678621	GEMIN5
1573	0	0.037396363	0.21543173	OPRK1
1574	45.58604925	237.192665	148.4578066	NFE2L1
1575	6.204207122	2.655141772	0.836382009	SEMA5B
1576	33.18825864	80.4645077	155.6937782	GSK3B
1577	38.77629451	51.81889365	93.40866347	ITGB5
1578	18.80915875	18.76050877	14.19314925	ERC1
1579	48.17290615	113.5478235	165.2488091	XPO1
1580	0.09030096	0	0	LINC01587
1581	12.59963981	45.84794103	52.67939412	RNF13
1582	0.058430033	1.184218161	0.443535914	TRPM3
1583	5.943927885	17.42670515	16.80367491	PALB2
1584	15.27679767	13.3754325	8.731321277	DOP1A
1585	11.79224299	39.10413024	28.70310986	LYRM2
1586	6.597281888	11.90450889	13.82564806	BCKDHB
1587	17.72023541	34.97806485	32.41613908	KAT6A
1588	11.29824362	16.47933063	24.22973336	TUT7
1589	5.688960469	15.32004337	11.41788167	ULK2
1590	9.417858927	0	55.58138624	GRHL2
1591	23.74915243	97.82888559	77.63145739	TNPO1
1592	40.2795399	331.082467	60.25752202	PLOD1
1593	0.520558474	2.355970868	25.87715246	P2RX5
1594	6.416679968	14.9585452	14.47194325	ITGAE
1595	9.226633365	21.80207962	23.35533398	DIS3
1596	10.75112604	10.55823982	12.68512714	PIBF1
1597	6.055476129	16.34221063	10.08727393	TDRD3
1598	0	0	0	ENSG00000083622
1599	2.018492043	6.020814442	8.072353633	NUFIP1
1600	11.96753309	27.69823952	34.05088573	PDS5B
1601	6.283884439	9.486210746	6.070105793	OXCT1
1602	4.111349582	13.38789795	2.572508301	RRAGB
1603	0	3.203621763	0	EPYC
1604	23.05330386	34.5542394	6.843125529	CYLD
1605	3.14459813	15.30757792	4.156565136	SLC27A5
1606	4.127285046	11.80478525	5.335103422	ZNF324
1607	1.237654332	2.754865407	0	ZNF671
1608	2.68778151	6.968188971	4.612773505	ZNF416
1609	12.46153246	17.65108333	8.452527274	ZNF586
1610	4.339757893	8.675956214	5.943381247	ZNF446
1611	12.14282319	19.4336433	11.84874513	ZNF264
1612	165.8031859	711.0419805	623.8269267	RPS5
1613	42.10680638	52.79119909	150.2446227	FAT1
1614	20.82765079	30.83953401	32.77096781	YTHDC1
1615	8.212075522	20.15663965	83.34673445	CHMP2B
1616	8.881364989	27.56111952	13.76228579	SMAP2
1617	11.26106087	35.56394121	26.00387701	PPIE
1618	14.18256251	38.96701024	25.66172073	ZMPSTE24
1619	24.45031283	58.20120627	77.47938794	STARD7
1620	5.83237964	18.71064695	20.60541132	NOA1
1621	9.348805252	18.36161423	16.82901982	REST
1622	0.382451124	0.236843632	0.038017364	HAL
1623	12.91834908	23.33533051	55.03647069	SSH1
1624	295.0504185	388.9221751	975.4368544	GSTP1
1625	58.11132355	158.31127	337.0112599	APLP2
1626	3.133974488	11.0817889	9.694427833	FAM234B
1627	1.078299697	2.069265419	1.558711926	SLCO1A2
1628	13.08832735	29.28135222	43.04832856	WBP11
1629	40.9328939	191.1951385	177.1102267	EIF3I
1630	0.042494569	0.411359993	0.253449094	NKAIN1
1631	39.89177696	6.718879884	1.520694562	COL16A1
1632	16.12668906	51.86875547	31.13622116	TXLNA
1633	0	0	0	APOB
1634	9.189450617	19.5707633	12.1655565	NCOA1
1635	5.572100403	42.29528654	30.5659607	AGBL5
1636	0.09030096	0.623272717	0.380173641	EFR3B
1637	4.977176432	18.38654514	4.435359139	KIF3C
1638	27.58428731	118.8456416	204.2039348	RAB10
1639	0.143419171	0.872581803	0.139397002	GCKR
1640	22.03874602	56.18180267	78.0496484	HADHA
1641	4.084790477	21.00429055	14.89013425	MAPRE3
1642	12.56245706	32.52237035	39.98159453	CAD
1643	128.3973412	358.9801538	185.7528408	CD59
1644	48.81032469	82.73322039	39.63943825	CD82
1645	2.836512503	21.82701053	12.4443505	BCORL1
1646	28.64133973	60.0211626	42.31332619	ATRX
1647	6.756636523	19.2965233	19.8830814	AK6
1648	0.106236423	0	0	FCN1
1649	4.32913425	17.17739607	15.76453363	MYNN
1650	3.37300644	13.69953431	26.35870574	MECOM
1651	16.00451717	55.1097736	37.23167186	SCAMP1
1652	11.45759825	24.83118503	38.94245324	PREP
1653	8.127086384	23.93367231	4.878895053	HACE1
1654	10.58645958	36.87281391	40.77995917	SEH1L
1655	3.319888229	8.152407132	3.269493308	WDR47
1656	11.93566216	33.29522852	23.30464416	WDFY1
1657	0.159354635	0.46122181	0.342156276	OVGP1
1658	11.43103915	31.28829037	37.91598441	SLC25A24
1659	20.49831788	27.97247952	28.29759131	MAP3K4
1660	1.997244758	0.261774541	4.688808233	PILRA
1661	5.088724677	6.980654425	12.38098823	IGSF9
1662	0.297461985	0.573410899	11.9121074	ABCB1
1663	2.406254988	10.47098164	5.132344147	ZNF213
1664	11.0167171	47.0570901	78.98741004	AKR1B1
1665	15.14400214	38.23154843	30.71803015	CPNE3
1666	6.910679337	20.1441742	23.77352499	RRN3
1667	64.1721115	56.9920572	105.4094781	CTTN
1668	0.855203208	1.907214513	0.342156276	WNT11
1669	6.623840994	16.66631244	33.8101091	MTIF2
1670	14.11350884	57.47820992	27.00500093	DDHD2
1671	1.088923339	1.982007239	2.281041843	TTC39A
1672	16.37103283	34.40465395	32.91036481	EPS15
1673	1.561675423	3.141294491	5.968726156	ORC1
1674	14.85185198	24.00846504	25.19283991	MGST2
1675	8.33955923	37.90744662	29.15931823	CHERP
1676	5.60397133	12.67736705	24.48318245	ATG16L1
1677	11.54789921	38.04456662	15.84056835	USP40
1678	13.69387497	51.24548275	19.7436844	POMGNT1
1679	4.376940641	12.19121434	18.19764493	RAD54L
1680	10.08183657	35.92543938	14.26918397	MAST2
1681	26.33069752	64.95748252	160.7754326	DNAJA1
1682	17.73617087	131.3360268	147.380648	B4GALT1
1683	13.32735931	54.66101724	52.40060012	CHMP5
1684	10.57052412	24.13311958	32.77096781	NFX1
1685	0.010623642	0.074792726	0	AQP6
1686	6.384809041	19.09707603	19.98446104	DIMT1
1687	8.249258271	29.39354131	23.06386752	IPO11
1688	1.540428138	11.20644344	0.78569219	FOLH1
1689	21.8847032	126.5243615	108.1340558	EIF2AK1
1690	0.058430033	0	0.228104184	NME8
1691	0.807396817	29.39354131	4.866222599	EPDR1
1692	5.157778352	10.95713436	15.72651626	SNX10
1693	10.26243849	57.52807174	41.18547772	SEPHS1
1694	15.14931397	44.63879196	54.60560723	MRPL28
1695	0	0	0	HBQ1
1696	13.59295036	13.43775977	9.504341013	ITPKC
1697	0.509934832	0	117.4356376	CEACAM6
1698	67.6354189	10.70782527	44.15083212	FAT2
1699	10.62364233	42.93102471	60.84045494	RBM22
1700	48.1091643	149.859692	116.5485657	TMED2
1701	3.149909951	13.47515613	7.324678807	ERO1B
1702	13.98602513	46.80778101	84.46191047	ZFAND6
1703	0.302773806	0	1.482677198	HSD17B2
1704	3.580167466	9.224436205	8.034336269	TXLNG
1705	0.424945693	0.124654543	0.050689819	PPEF1
1706	3.203028163	0.236843632	1.938885567	LAT2
1707	50.44105379	160.5425863	79.1394795	HUWE1
1708	8.42986019	17.65108333	16.93039946	ZW10
1709	9.991535613	24.40735958	16.360139	ALG9
1710	0.106236423	0	0.050689819	MYBPC2
1711	3.585479287	3.552654484	0	NOX4
1712	8.764504924	18.98488695	5.119671692	ACOX3
1713	8.775128566	31.48773764	33.06243427	MTMR2
1714	16.59944114	81.22490042	62.72865068	PPP1R15A
1715	1.248277974	8.875403483	4.524066322	HSD17B14
1716	14.72968009	49.61250824	120.1475429	TRIP6
1717	0.435569336	0.722996351	5.905363883	ACHE
1718	423.1821686	1198.914932	410.2833928	FTL
1719	28.17921128	52.72887182	85.26027511	SRRT
1720	22.336208	68.38548246	33.51864264	BAX
1721	6.597281888	18.64831968	19.70566703	NLK
1722	17.99645011	116.3650162	77.85956158	PIGS
1723	6.889432052	38.61797752	0.519570642	ADAMTS2
1724	0.154042814	0	1.368625106	TMPRSS11E
1725	17.93802008	62.02810075	40.52651008	ATXN7L3
1726	10.86798611	22.03892326	18.4004042	PGS1
1727	27.16996526	72.47415148	134.0238807	PSMC5
1728	9.975600149	26.56388318	17.90617847	UIMC1
1729	0.010623642	0	0	CETP
1730	20.87545718	53.12776636	18.88195748	MMP2
1731	0.297461985	4.562356285	0	MT3
1732	5.354315735	9.024988935	19.75635685	LPCAT2
1733	1.928191083	9.049919844	3.282165763	GNAO1
1734	10.24119121	27.79796316	34.03821328	OGFOD1
1735	24.0678617	93.22913294	17.25988328	SH3BP2
1736	11.97284491	16.59151971	10.0112392	NOP14
1737	65.39914219	202.7132183	74.84351736	ADD1
1738	2.331889492	5.58452354	8.566579366	L2HGDH
1739	2.809953397	15.51949064	1.926213112	TXNDC16
1740	27.59491096	86.54764942	114.5716628	RTRAF
1741	8.079279993	30.0791413	0.354828731	NID2
1742	3.548296539	14.34773793	6.691056073	GMCL1
1743	50.68008574	102.1543982	86.07131221	SF3B2
1744	7.452485096	8.912799846	11.86141758	KLHL42
1745	130.0865004	544.2043397	965.8818235	GNAS
1746	28.28544771	38.46839206	28.65242004	DNM1L
1747	47.34426205	16.85329425	27.93009012	PTHLH
1748	0	0	1.470004743	PHACTR3
1749	19.19160987	48.81471916	101.8865357	ERGIC2
1750	3.808575776	1.20914907	27.39784703	TFAP2C
1751	6.581346424	26.81319227	126.0782516	AURKA
1752	0.674601288	0.211912724	0.139397002	CASS4
1753	0.913633241	3.54018903	16.00531027	PIR
1754	4.392876104	8.613628942	3.446907674	AAMDC
1755	2.400943167	8.501439853	21.91067415	RFX2
1756	6.804442913	20.05691602	28.25957394	METTL2A
1757	0.175290098	0.610807262	4.942257327	SULT2B1
1758	5.23745567	9.012523481	6.60234889	ALG6
1759	15.46802323	83.18197675	56.88664907	CNOT3
1760	0.084989139	0.024930909	0.266121548	GP6
1761	5.752702323	8.850472575	19.00868203	PTPN4
1762	11.99409219	35.41435575	74.70412036	DDX18
1763	51.03066594	191.5067749	128.7267947	KHSRP
1764	12.64213437	53.91308998	31.17423852	GNA11
1765	3.293329123	22.05138871	9.41563383	ASAP3
1766	9.986223792	50.16098823	35.59692521	EDEM2
1767	4.371628819	9.21197075	12.9765936	DNMT3B
1768	0.021247285	0.236843632	0	REM1
1769	19.72279199	98.73886375	239.6487905	TPX2
1770	7.914613537	21.25359963	115.5474418	FER1L4
1771	3.702339353	14.21061794	13.54685406	PDRG1
1772	2.719652437	40.1512284	189.5165598	EPB41L1
1773	0.154042814	0.37396363	5.385793241	SLC15A1
1774	9.970288328	9.972363464	30.89544452	DOCK9
1775	49.06529211	53.61391908	73.9944629	ANKRD10
1776	2.932125284	6.457105343	11.30382958	TGDS
1777	0.079677317	2.094196328	0.557588006	DOCK3
1778	1.333267113	6.731345339	3.497597493	C3orf18
1779	9.492224423	32.58469762	54.42819287	COQ9
1780	3.091479919	1.134356344	16.28410427	TMEM40
1781	1.051740591	2.256247234	5.867346519	KIF9
1782	1.901631977	6.581759887	5.0056196	ARHGAP28
1783	10.4908468	20.35608692	44.18884948	CRLS1
1784	0	0	0	DEFB127
1785	7.526850592	6.070676259	16.43617372	PPP1R13B
1786	13.48140212	57.76491537	57.08940835	ATRN
1787	3.410189188	31.98635581	71.75143842	SMOX
1788	2.86838343	0.012465454	0.025344909	SIGLEC1
1789	56.15126154	262.3978137	463.0388217	FKBP1A
1790	20.71079073	50.49755549	120.679786	NSFL1C
1791	4.690338089	1.795025424	17.55134974	SLC4A11
1792	4.175091436	6.357381709	9.352271557	DNAAF9
1793	5.508358549	9.473745291	9.947876927	ZNF343
1794	1.779460091	11.74245798	7.096574623	EBF4
1795	5.152466531	1.757629061	1.305262832	CPXM1
1796	9.763127303	49.52525006	60.18148729	MAVS
1797	1.901631977	10.65796345	2.724577757	LZTS3
1798	0	0	0	F11
1799	18.07612743	49.02663188	87.9468355	XRN2
1800	5.699584111	23.82148323	15.47306717	KIZ
1801	87.2094799	321.8455654	396.4197274	DYNLL1
1802	0.451504799	0	0	TESC
1803	27.4302445	58.66242808	168.619682	SNX5
1804	267.2589701	621.1411238	1174.331031	RPL6
1805	0.934880525	0	0.038017364	SIRPG
1806	15.75486158	23.02369415	25.68706564	MAPKAPK5
1807	1.795395554	5.684247175	1.723453837	P2RX7
1808	5.163090173	6.594225341	15.4097049	ESF1
1809	5.030294644	32.42264671	29.21000805	RBBP9
1810	37.83079034	83.23183857	87.1357984	ANAPC5
1811	7.229388607	28.98218132	35.64761503	SLC23A2
1812	12.53058613	38.2938757	12.63443732	SLC8B1
1813	16.67380664	122.5478815	235.7710194	TMEM230
1814	1.301396186	2.642676318	3.130096307	DZANK1
1815	5.540229476	24.63173776	20.99825741	KDM2B
1816	0.191225562	0.311636358	0.582932915	CFAP61
1817	0.074365496	0	1.723453837	LHX5
1818	7.83493622	8.414181673	20.89687777	TASP1
1819	11.50540465	8.239665313	45.78557877	OAS1
1820	32.91204394	60.40759169	69.7998804	GCN1
1821	322.5709639	1090.527807	1320.989349	RPLP0
1822	35.54670724	82.20967131	312.0845415	PXN
1823	0.658665825	1.969541784	1.077158648	SIRT4
1824	0.005311821	0	0.050689819	RPH3A
1825	4.185715079	10.40865437	12.49504032	KIF16B
1826	5.024982823	7.354618055	25.07878782	TRMT6
1827	0.106236423	0.062327272	0.050689819	CHGB
1828	39.59431497	103.3510819	57.98915263	PEBP1
1829	0	0	0.177414366	TBX5
1830	5.545541297	15.35743974	13.59754388	BRAP
1831	15.34053953	43.70388288	28.43698831	ERP29
1832	0.015935463	0	9.187529646	NOS1
1833	46.01630676	125.3775397	131.5020623	FUS
1834	8.642333037	35.9753012	27.6006063	IGBP1
1835	34.49496665	121.1268197	560.0844797	FXYD5
1836	9.954352865	24.50708321	10.93632839	ZNF302
1837	19.75997474	105.1585727	30.24914933	GRAMD1A
1838	79.61357563	0.46122181	388.1826319	FXYD3
1839	0.871138671	0.274239995	0.038017364	HEPH
1840	6.501669107	24.23284322	14.56065043	CDIP1
1841	1.211095226	7.965425317	6.716400982	CMTM1
1842	0.031870927	0.08725818	0.519570642	KCNH4
1843	84.23486005	353.059063	218.0549277	GANAB
1844	6.491045465	15.56935246	9.82115238	GMIP
1845	6.28919626	13.25077795	8.756666186	RBM41
1846	7.680893406	28.3589086	74.43799881	BIRC5
1847	3.335823692	1.084494527	2.281041843	LAG3
1848	41.40564599	219.7036326	178.6309212	MLF2
1849	1.651976383	6.220261711	1.710781382	OTUB2
1850	30.13396147	69.03368608	68.10177147	DDX24
1851	2.809953397	14.03610158	9.681755378	ZBTB25
1852	9.216009723	25.87828319	24.09033635	NECAP1
1853	6.735389238	3.764567208	2.965354396	ARHGAP4
1854	0.217784668	0.174516361	0.443535914	ANKRD24
1855	9.980911971	23.82148323	33.96217855	DHX32
1856	9.518783529	22.68712688	22.11343342	RCOR1
1857	12.87054268	29.63038494	25.4209441	GPATCH2L
1858	34.81898774	143.7391539	47.23023861	LTBP4
1859	7.314377745	31.86170127	56.98802871	BLVRB
1860	15.04307754	18.68571604	27.86672785	SLC9A1
1861	26.54317037	92.89256567	67.41745892	SPTLC1
1862	39.12687471	143.4649139	183.1169702	PAPOLA
1863	13.00865004	44.26482833	57.67234127	CCNK
1864	4.488488885	15.89345427	11.26581221	PCBP4
1865	55.84317592	0	0	RGS1
1866	10.80424425	65.86746068	20.8335155	YPEL3
1867	11.75506024	44.92549741	41.74306573	MRPS33
1868	42.2608492	62.52671892	58.724155	NDUFB2
1869	16.73754849	36.985003	39.46202388	NUDC
1870	21.06137092	53.88815907	32.47950135	MAEA
1871	51.90180461	67.65002065	13.99038997	ICAM1
1872	30.20301515	108.7486236	74.36196408	STRN4
1873	6.793819271	9.735519832	0.849054464	IRAK3
1874	24.88588216	0	0.038017364	LYZ
1875	0	0	0	SI
1876	7.967731749	25.95307592	15.42237735	MUL1
1877	3.473931042	9.58593438	19.83239158	TFAP4
1878	5.200272921	10.70782527	17.70341919	PDCD7
1879	16.78535488	44.11524288	66.32762781	SPG21
1880	0	0	0	FETUB
1881	21.44382205	44.1900356	46.69799551	DNAJB11
1882	5.699584111	68.42287882	183.6618857	P3H2
1883	0.207161025	1.271476342	0.063362273	THPO
1884	0.632106719	13.76186158	0.40551855	CHRD
1885	5.200272921	16.45439972	9.048132644	FLT3LG
1886	6.257325333	12.70229796	4.257944774	RAB11FIP3
1887	12.91303725	57.61532992	22.96248789	GNPTG
1888	7.038163045	10.8075489	12.95124869	ZNF268
1889	26.24039656	57.80231173	37.00356768	GOLGA3
1890	27.58428731	50.02386823	93.07917965	PABPC4
1891	1.673223667	0	0	CD209
1892	4.796574513	19.59569421	5.968726156	CERS4
1893	4.398187925	15.1205961	5.62656988	MCOLN1
1894	16.8650322	30.2162613	26.73887938	USP48
1895	11.35667365	13.08872705	45.89963086	EFNB1
1896	8.3820538	29.04450859	13.45814687	PDPR
1897	21.65629489	83.84264583	51.13335465	AARS1
1898	41.65530158	149.722572	85.01949847	GLG1
1899	4.929370042	15.19538883	23.9382669	KIF4A
1900	17.12531144	54.44910452	42.73151719	TNRC6A
1901	15.71236701	68.68465336	42.51608546	PLEKHG2
1902	0.063741854	0.885047257	1.203883195	DLL3
1903	8.97697777	57.51560628	10.91098348	NAT14
1904	4.780639049	12.15381797	5.79131179	PITPNM2
1905	14.35254079	29.8049013	26.54879256	EXOC1
1906	5.418057589	19.84500329	28.28491885	RBM27
1907	0.010623642	0.062327272	0.114052092	POU4F3
1908	20.62580159	51.79396274	31.1235487	OSBPL8
1909	16.61006479	20.50567237	60.33355675	DTX2
1910	0.525870295	0	0	NLRC4
1911	6.820378377	6.88093079	23.87490462	PUS7
1912	0.04780639	0	0.228104184	LAMB4
1913	0.472752084	0.83518544	1.508022107	NRCAM
1914	30.36768161	34.94066849	144.1364996	LAMB1
1915	0.201849204	0.037396363	0.684312553	SLC26A4
1916	0	0	0	SLC26A3
1917	20.45582331	38.15675571	58.11587718	DLD
1918	8.759193102	14.57211611	8.870718279	WDR7
1919	12.1215759	38.48085752	39.3733167	TXNL1
1920	0	0.062327272	0.012672455	IL5RA
1921	1.126106087	8.46404349	1.900868203	ABCC6
1922	19.99900669	31.0888431	38.22012333	CMTM6
1923	46.18097322	13.3754325	382.5940794	ITGA6
1924	0.940192346	1.371199976	6.108123158	RAPGEF4
1925	6.783195629	27.2120868	19.17342394	MAP3K20
1926	0.122171887	0	0	SMPX
1927	14.34722897	33.59439942	47.6230847	FH
1928	9.534718993	32.83400671	16.09401745	SEL1L3
1929	9.146956048	0.398894539	0.177414366	TF
1930	33.40073149	104.6225582	177.148244	CDV3
1931	0.175290098	0.810254531	0.40551855	MYO15A
1932	21.27915559	130.2266014	94.21970057	ALKBH5
1933	0	0	0.101379637	APOH
1934	10.82549154	11.53054526	45.39273268	NLRP1
1935	1.115482445	1.12189089	6.184157886	PITPNM3
1936	18.91539517	29.0694395	18.85661257	SPAG7
1937	5.184337458	11.05685799	21.85998433	ORC6
1938	9.003536876	41.53489383	9.643738014	ZFHX4
1939	0	0	0	SLC17A6
1940	0	0	0	CPA1
1941	4.727520838	14.32280703	12.0515044	ZC3HC1
1942	0.552429401	0.498618173	3.066734033	ESR1
1943	0.387762945	2.056799965	2.103627477	RGS17
1944	2.565609623	0	0	ANGPT2
1945	7.723387975	24.17051595	16.72764018	TMEM101
1946	0.945504168	0.511083628	0.494225733	CD200
1947	8.11115092	95.41058745	14.99151389	CCDC80
1948	0	0	0	CMA1
1949	53.17664169	139.4635031	215.9386278	PSME1
1950	5.805820534	19.14693785	10.64486193	PPP2R3C
1951	10.37398674	32.27306126	30.68001279	HAUS4
1952	0.015935463	0.112189089	0.354828731	JPH4
1953	0	0	0	MYH7
1954	0.026559106	0	0	CEBPE
1955	3.303952765	1.745163606	8.00899136	SLC7A8
1956	9.146956048	19.4336433	14.82677198	OSGEP
1957	0.940192346	14.44746157	5.575880061	SLC22A17
1958	13.06176825	37.79525753	38.76503888	RNF31
1959	19.72279199	51.07096639	50.70249119	SCFD1
1960	6.416679968	15.75633427	14.19314925	G2E3
1961	27.0531052	42.25789018	43.1497082	HECTD1
1962	111.7979001	507.0946822	620.6081232	HNRNPC
1963	0.525870295	1.745163606	0.063362273	RPGRIP1
1964	19.07474981	55.92002813	73.51290962	SUPT16H
1965	16.14793634	63.8979189	65.18710689	TOX4
1966	3.505801969	11.92943979	11.2151224	GEMIN2
1967	1.790083733	1.645439972	2.59785321	TGM1
1968	11.2929318	45.84794103	31.60510198	TINF2
1969	0	0	0.012672455	DAZL
1970	0.015935463	0	0	TBL1Y
1971	0.616171255	0.448756356	8.718648822	SEMA6A
1972	10.21994392	14.93361429	19.14807903	TRPM7
1973	1.354514397	11.50561435	19.8830814	TYRO3
1974	4.371628819	10.58317073	19.08471675	WDR76
1975	2.815265218	1.346269068	1.431987379	CAPN3
1976	10.60770687	29.46833404	34.91261265	SNAP23
1977	0.541805759	4.200858109	0.836382009	TBX15
1978	8.987601413	70.86610787	39.52538616	PHGDH
1979	1.747589164	0.186981815	28.06948712	COL9A3
1980	62.39796324	140.1615685	278.3377947	EZR
1981	335.1599801	392.6618114	254.7923739	MYL6
1982	7.356872315	27.6234468	10.69555175	AGO1
1983	0.18060192	2.24378178	0.291466458	TEKT2
1984	3.999801338	9.199505296	11.20244994	CLSPN
1985	8.413924727	22.77438506	48.56084635	RFFL
1986	4.855004546	2.779796316	38.10607123	UNC13D
1987	9.869363726	15.64414518	20.07316822	MFSD11
1988	10.95828707	30.15393403	27.20776021	DPYSL2
1989	5.035606465	132.8817432	31.60510198	TGFB2
1990	6.56009914	9.835243467	10.79693139	GPATCH2
1991	20.29115685	57.90203537	72.24566415	NUP50
1992	4.78595087	9.58593438	28.2722464	CDC45
1993	26.73439593	147.3042738	189.9600957	COMT
1994	5.503046728	0.124654543	0.367501186	ADA2
1995	1.466062642	2.206385417	1.051813739	ENSG00000093100
1996	1.82195466	0	0	VNN3P
1997	20.48769424	33.32015943	37.71322514	ECHDC1
1998	9.741880018	13.42529431	20.31394486	LRRFIP2
1999	6.687582848	20.79237782	14.75073725	SEC22C
[truncated: 58,309 more rows]
